# Supplementary material for: Two-dimensional Kβ-Kα fluorescence spectrum by nonlinear resonant inelastic X-ray scattering
Source: Nat Commun. 2023 Jul 17;14:4262. doi: 10.1038/s41467-023-39967-4 (PMC10352240; doi:10.1038/s41467-023-39967-4)
Supplement: Supplementary file 3 — Source Data [file 41467_2023_39967_MOESM3_ESM.xlsx]

## Sheet: Fig.1
Fig.1b circles				Fig.1 b cicles (raw data)			Fig.1b fitting			Fig.1c upper panel					Fig.1c lower panel
Pulse energy (μJ)	Count (photons/shot)	Standard error of mean (photons/shot)		Pulse energy (μJ)	Count (photons/shot)		Pulse energy (μJ)	Fitting curve (photons/shot)		Pump photon energy (eV)	Emission photon energy (eV)	σ^(2)_RIXS (arb. units)	Fitting error of σ^(2)_RIXS (arb. units)		Pump photon energy (eV)	Emission photon energy (eV)	σ^(2)_RIXS (arb. units)	Fitting error of σ^(2)_RIXS (arb. units)
0.683977	0	0		8.49361	0		0.179733	0.000117701		8888	8053.76	34.899	3.2629		8888	8032.51	32.762	4.6128
1.55055	0.0165442	0.00627304		4.16378	0		0.350034	0.000446422		8889	8053.76	29.771	3.4157		8889	8032.51	34.975	3.4291
2.57988	0.0347594	0.00637267		8.15813	0		0.520336	0.000986489		8890	8053.76	30.146	2.9556		8890	8032.51	40.088	4.2136
3.5674	0.0472615	0.00459995		5.8607	0		0.690637	0.0017379		8891	8053.76	31.49	2.9597		8891	8032.51	43.285	3.5781
4.53093	0.078074	0.00456989		7.65776	0.688307		0.860939	0.00270066		8892	8053.76	29.078	3.0268		8892	8032.51	36.468	3.574
5.51066	0.120421	0.00475338		8.97549	0		1.03124	0.00387476		8893	8053.76	25.251	3.0275		8893	8032.51	39.33	5.4574
6.49516	0.159843	0.00521297		8.35375	0.934374		1.20154	0.0052602		8894	8053.76	29.724	2.6197		8894	8032.51	30.248	2.7702
7.48747	0.219566	0.00638735		13.9827	1.0417		1.37184	0.006857		8895	8053.76	30.352	5.8905		8895	8032.51	39.842	2.8477
8.47779	0.267673	0.00765164		5.47311	0		1.54215	0.00866513		8896	8053.76	37.204	2.6036		8896	8032.51	47.33	2.8016
9.48049	0.348829	0.00966951		7.00105	0.963822		1.71245	0.0106846		8897	8053.76	30.267	2.2849		8897	8032.51	43.574	2.5413
10.4784	0.40979	0.0120024		9.28045	0.855747		1.88275	0.0129154		8898	8053.76	36.325	2.5146		8898	8032.51	42.584	2.6767
11.4784	0.493518	0.0164419		8.06846	0		2.05305	0.0153576		8899	8053.76	38.652	2.8148		8899	8032.51	37.721	2.4127
12.4797	0.576016	0.0194		4.84817	0		2.22335	0.0180111		8900	8053.76	50.007	4.1498		8900	8032.51	50.04	2.5982
13.4627	0.656894	0.0246582		7.68724	0		2.39365	0.020876		8901	8053.76	48.61	2.481		8901	8032.51	55.629	2.6443
14.4451	0.725625	0.03078		5.72614	0		2.56395	0.0239522		8902	8053.76	49.397	2.4083		8902	8032.51	57.473	2.5371
15.4938	0.911081	0.0435012		5.50296	0		2.73426	0.0272397		8903	8053.76	60.588	2.6784		8903	8032.51	69.037	2.9966
16.5005	1.00715	0.0520345		7.79906	1.03881		2.90456	0.0307386		8904	8053.76	56.408	2.3985		8904	8032.51	72.541	2.7386
17.4499	0.998773	0.0645231		2.83195	0		3.07486	0.0344489		8905	8053.76	63.74	2.4566		8905	8032.51	75.762	2.7979
18.4798	1.23358	0.0865674		7.1149	0		3.24516	0.0383705		8906	8053.76	73.238	2.5144		8906	8032.51	85.026	2.6637
19.4228	1.34014	0.100341		4.86965	0		3.41546	0.0425034		8907	8053.76	70.297	2.4868		8907	8032.51	93.915	2.7482
20.4572	1.26038	0.129711		7.4911	0.984395		3.58576	0.0468477		8908	8053.76	78.638	2.9224		8908	8032.51	93.268	2.605
21.403	1.54013	0.184484		6.32592	0		3.75607	0.0514033		8909	8053.76	82.18	2.4195		8909	8032.51	90.781	2.4786
22.4906	1.92283	0.186435		8.51302	0		3.92637	0.0561703		8910	8053.76	77.263	2.4141		8910	8032.51	75.967	2.3292
23.45	1.46918	0.231266		14.7252	1.96651		4.09667	0.0611486		8911	8053.76	92.378	2.4922		8911	8032.51	65.434	2.0881
24.3621	2.36901	0.350328		5.86119	0		4.26697	0.0663382		8912	8053.76	79.974	2.573		8912	8032.51	62.419	2.0226
25.3415	1.93574	0.285061		9.93755	0.810015		4.43727	0.0717392		8913	8053.76	70.867	2.3227		8913	8032.51	54.114	1.8844
26.3863	3.06411	0.765531		6.51206	0.908754		4.60757	0.0773516		8914	8053.76	68.656	2.0772		8914	8032.51	50.361	1.9882
27.4091	3.28092	0.452557		8.9366	0		4.77787	0.0831753		8915	8053.76	58.889	2.0104		8915	8032.51	41.267	1.6886
28.4085	2.65732	0.719255		2.84716	0		4.94818	0.0892103		8916	8053.76	55.237	1.8369		8916	8032.51	37.119	2.0435
				7.26078	0		5.11848	0.0954567		8917	8053.76	45.1	2.1177		8917	8032.51	36.4	2.0848
				12.4997	0		5.28878	0.101914		8918	8053.76	42.842	1.7389		8918	8032.51	30.172	1.4607
				7.56071	0		5.45908	0.108583		8919	8053.76	37.737	1.6635		8919	8032.51	29.335	1.403
				6.73904	0		5.62938	0.115464		8920	8053.76	39.324	1.6122		8920	8032.51	30.609	1.6827
				5.68441	0		5.79968	0.122556		8921	8053.76	32.289	1.5139		8921	8032.51	24.355	1.7499
				13.9051	0		5.96999	0.129859		8922	8053.76	33.378	1.73		8922	8032.51	24.387	1.5541
				11.2001	0		6.14029	0.137373		8923	8053.76	30.693	1.6487		8923	8032.51	26.509	1.4866
				3.4057	0		6.31059	0.145099		8888	8053.39	28.685	5.7331		8888	8032.14	39.236	3.5813
				8.46237	0		6.48089	0.153036		8889	8053.39	32.907	3.0588		8889	8032.14	41.531	3.1736
				17.1251	2.09043		6.65119	0.161185		8890	8053.39	25.136	3.6505		8890	8032.14	38.368	3.2861
				7.94788	1.08113		6.82149	0.169544		8891	8053.39	25.01	2.9578		8891	8032.14	44.158	3.3712
				11.7779	0		6.99179	0.178116		8892	8053.39	39.201	3.4621		8892	8032.14	30.569	4.378
				9.61606	0		7.1621	0.186898		8893	8053.39	27.791	2.6085		8893	8032.14	38.484	2.761
				9.33973	0		7.3324	0.195892		8894	8053.39	35.03	3.0971		8894	8032.14	41.582	3.7199
				14.5535	0		7.5027	0.205097		8895	8053.39	33.034	2.8221		8895	8032.14	42.283	3.9816
				9.30358	0		7.673	0.214514		8896	8053.39	34.745	2.6274		8896	8032.14	40.092	2.7191
				4.99503	0		7.8433	0.224142		8897	8053.39	36.247	3.3371		8897	8032.14	37.762	2.5021
				7.10386	0		8.0136	0.233981		8898	8053.39	32.53	2.452		8898	8032.14	42.626	2.6586
				6.72525	0		8.18391	0.244032		8899	8053.39	41.089	2.634		8899	8032.14	55.173	2.7897
				9.56782	0		8.35421	0.254293		8900	8053.39	41.557	2.453		8900	8032.14	46.13	2.52
				15.7583	0.91623		8.52451	0.264767		8901	8053.39	59.508	2.6263		8901	8032.14	57.28	2.7027
				12.5812	0		8.69481	0.275451		8902	8053.39	57.309	2.6671		8902	8032.14	61.265	2.6775
				6.74917	0		8.86511	0.286347		8903	8053.39	64.98	3.2272		8903	8032.14	75.396	2.766
				6.50269	0		9.03541	0.297455		8904	8053.39	75.649	2.5682		8904	8032.14	86.723	2.8508
				5.34665	0		9.20571	0.308773		8905	8053.39	73.447	2.6195		8905	8032.14	94.718	3.1559
				5.85005	0		9.37602	0.320303		8906	8053.39	82.685	2.6515		8906	8032.14	111.31	2.88
				6.68989	0		9.54632	0.332045		8907	8053.39	81.216	2.6383		8907	8032.14	96.972	2.815
				7.12771	0		9.71662	0.343997		8908	8053.39	90.496	2.5651		8908	8032.14	107.28	2.7792
				9.25195	0		9.88692	0.356161		8909	8053.39	96.093	2.6004		8909	8032.14	93.342	2.5074
				6.44149	0		10.0572	0.368537		8910	8053.39	135.81	42.605		8910	8032.14	83.394	2.3678
				6.48981	0		10.2275	0.381124		8911	8053.39	105.05	2.523		8911	8032.14	70.804	2.9267
				5.02424	0.862471		10.3978	0.393922		8912	8053.39	85.551	2.4296		8912	8032.14	63.81	2.1532
				11.9834	0.629184		10.5681	0.406931		8913	8053.39	80.349	2.3949		8913	8032.14	54.126	2.0263
				3.81386	0		10.7384	0.420152		8914	8053.39	71.03	2.1235		8914	8032.14	56.082	2.7783
				4.58024	1.01337		10.9087	0.433584		8915	8053.39	61.711	2.1824		8915	8032.14	44.715	1.7309
				4.60412	0		11.079	0.447227		8916	8053.39	51.952	1.8015		8916	8032.14	41.129	1.645
				11.7423	1.04495		11.2493	0.461082		8917	8053.39	50.007	2.525		8917	8032.14	38.459	1.6948
				5.2591	0		11.4196	0.475148		8918	8053.39	48.868	1.7251		8918	8032.14	33.816	1.4909
				12.4559	0		11.5899	0.489426		8919	8053.39	39.934	1.6524		8919	8032.14	26.66	2.2972
				7.53097	0		11.7602	0.503915		8920	8053.39	41.095	1.684		8920	8032.14	28.924	1.4688
				10.2837	0		11.9305	0.518615		8921	8053.39	37.461	1.9106		8921	8032.14	24.058	1.4584
				4.37206	0		12.1008	0.533526		8922	8053.39	30.493	1.653		8922	8032.14	26.385	1.6394
				5.57972	0		12.2711	0.548649		8923	8053.39	29.561	1.6505		8923	8032.14	25.383	1.5192
				7.29372	1.97043		12.4414	0.563983		8888	8053.02	21.944	3.2673		8888	8031.76	28.809	3.5226
				4.33859	0		12.6117	0.579529		8889	8053.02	32.05	3.5602		8889	8031.76	36.387	4.3462
				7.08053	0		12.782	0.595286		8890	8053.02	29.758	3.1885		8890	8031.76	42.113	3.9389
				3.79955	0		12.9523	0.611254		8891	8053.02	34.301	3.2848		8891	8031.76	46.939	3.6768
				3.52394	0		13.1227	0.627434		8892	8053.02	36.294	2.939		8892	8031.76	34.408	2.988
				5.83692	1.07361		13.293	0.643825		8893	8053.02	29.338	2.7008		8893	8031.76	35.953	2.9678
				12.6486	0		13.4633	0.660427		8894	8053.02	35.649	2.8767		8894	8031.76	47.031	4.506
				5.07551	0		13.6336	0.677241		8895	8053.02	35.34	2.7342		8895	8031.76	45.45	3.0429
				4.53894	0		13.8039	0.694266		8896	8053.02	37.225	2.5289		8896	8031.76	39.607	3.9099
				4.12184	0		13.9742	0.711502		8897	8053.02	43.699	2.6752		8897	8031.76	49.074	3.0066
				4.76251	0		14.1445	0.72895		8898	8053.02	41.755	2.8473		8898	8031.76	45.971	2.6822
				3.55303	0		14.3148	0.746609		8899	8053.02	42.526	2.4979		8899	8031.76	59.289	2.7424
				5.868	0		14.4851	0.764479		8900	8053.02	45.569	2.7121		8900	8031.76	53.639	2.5951
				5.94203	0		14.6554	0.782561		8901	8053.02	47.931	2.4454		8901	8031.76	59.071	2.7985
				6.22177	0		14.8257	0.800854		8902	8053.02	60.948	2.6284		8902	8031.76	72.247	2.817
				8.51139	1.03056		14.996	0.819358		8903	8053.02	68.238	2.6923		8903	8031.76	85.827	2.9251
				8.48982	0		15.1663	0.838074		8904	8053.02	75.551	2.7188		8904	8031.76	91.71	2.9948
				12.3962	0		15.3366	0.857001		8905	8053.02	86.903	2.695		8905	8031.76	113.8	3.5914
				4.15836	0		15.5069	0.876139		8906	8053.02	82.268	2.6637		8906	8031.76	113.75	3.0552
				9.34737	0		15.6772	0.895489		8907	8053.02	101.3	2.8012		8907	8031.76	111.79	3.0385
				15.324	0.96763		15.8475	0.91505		8908	8053.02	107.55	2.7861		8908	8031.76	112.24	2.919
				8.68759	0.990425		16.0178	0.934823		8909	8053.02	104.94	2.77		8909	8031.76	97.542	2.6437
				7.79619	0.74641		16.1881	0.954806		8910	8053.02	108.98	2.7764		8910	8031.76	86.697	2.4398
				4.69201	0		16.3584	0.975002		8911	8053.02	99.675	2.773		8911	8031.76	78.451	2.9665
				11.4923	0		16.5287	0.995408		8912	8053.02	85.5	2.3948		8912	8031.76	63.625	2.1052
				14.2204	0		16.699	1.01603		8913	8053.02	74.74	2.1719		8913	8031.76	62.683	2.061
				4.25605	0		16.8693	1.03686		8914	8053.02	76.689	2.182		8914	8031.76	54.01	2.3384
				11.0308	0		17.0396	1.0579		8915	8053.02	62.076	2.1302		8915	8031.76	44.048	1.8498
				12.8064	0.860476		17.2099	1.07915		8916	8053.02	67.652	2.0694		8916	8031.76	40.454	2.3142
				5.39748	0		17.3802	1.10061		8917	8053.02	53.063	3.1003		8917	8031.76	35.149	1.473
				6.3856	0		17.5505	1.12229		8918	8053.02	42.595	1.8811		8918	8031.76	32.79	1.4841
				4.71644	0		17.7208	1.14417		8919	8053.02	41.329	1.6238		8919	8031.76	31.783	1.4385
				11.1944	0		17.8911	1.16627		8920	8053.02	33.276	1.6973		8920	8031.76	30.841	1.5279
				6.64708	0		18.0614	1.18858		8921	8053.02	26.9	1.5332		8921	8031.76	26.527	1.4402
				5.35501	1.12103		18.2317	1.2111		8922	8053.02	34.235	1.7705		8922	8031.76	29.895	1.5526
				3.71298	0		18.402	1.23383		8923	8053.02	36.164	1.9473		8923	8031.76	26.862	1.7061
				5.51394	0		18.5723	1.25677		8888	8052.64	31.285	3.1286		8888	8031.39	42.168	3.7622
				4.29525	0		18.7426	1.27992		8889	8052.64	27.427	3.3428		8889	8031.39	27.277	3.1036
				7.26052	0.891314		18.9129	1.30329		8890	8052.64	42.499	4.4323		8890	8031.39	37.425	3.4978
				11.6666	0.718715		19.0832	1.32687		8891	8052.64	55.165	10.113		8891	8031.39	31.026	4.3797
				7.54515	0		19.2535	1.35065		8892	8052.64	29.172	2.8931		8892	8031.39	41.222	3.1743
				6.45462	0		19.4238	1.37465		8893	8052.64	33.882	2.8725		8893	8031.39	38.975	3.2566
				10.9998	0.989385		19.5941	1.39886		8894	8052.64	30.923	2.5999		8894	8031.39	36.273	4.377
				7.13634	0		19.7644	1.42329		8895	8052.64	42.888	5.2826		8895	8031.39	37.881	2.8453
				7.97095	0		19.9347	1.44792		8896	8052.64	45.482	2.7203		8896	8031.39	41.968	2.7612
				7.45234	0		20.105	1.47277		8897	8052.64	37.98	2.5603		8897	8031.39	42.742	2.6718
				15.0871	1.6453		20.2753	1.49782		8898	8052.64	43.81	2.4883		8898	8031.39	48.646	2.7278
				10.1239	1.03238		20.4456	1.52309		8899	8052.64	47.925	2.6169		8899	8031.39	63.823	2.9553
				6.29277	0		20.6159	1.54857		8900	8052.64	57.748	2.8137		8900	8031.39	61.601	3.1198
				9.61592	1.06639		20.7862	1.57426		8901	8052.64	63.531	2.7667		8901	8031.39	60.307	2.8341
				4.51569	0		20.9565	1.60016		8902	8052.64	63.5	4.0292		8902	8031.39	78.772	3.1037
				4.42824	0		21.1268	1.62627		8903	8052.64	79.425	2.8501		8903	8031.39	75.77	3.1406
				8.10899	0		21.2971	1.6526		8904	8052.64	81.834	2.8352		8904	8031.39	102.86	3.1036
				8.39813	0		21.4674	1.67913		8905	8052.64	92.611	3.1577		8905	8031.39	122.48	3.394
				10.7154	0		21.6377	1.70588		8906	8052.64	94.704	2.8894		8906	8031.39	133.63	3.3052
				11.4938	0		21.808	1.73284		8907	8052.64	107.35	3.0747		8907	8031.39	129.61	3.3653
				13.8226	0.966276		21.9783	1.76001		8908	8052.64	116.01	2.8986		8908	8031.39	128	3.0926
				4.76734	0		22.1486	1.78739		8909	8052.64	119.23	2.9517		8909	8031.39	120.89	2.8698
				4.24534	0		22.3189	1.81498		8910	8052.64	123.54	3.0212		8910	8031.39	89.508	2.5091
				16.364	0.732114		22.4892	1.84278		8911	8052.64	107.93	2.8396		8911	8031.39	77.762	2.463
				6.69505	0		22.6595	1.8708		8912	8052.64	92.104	2.9227		8912	8031.39	74.684	2.2137
				9.59194	0		22.8298	1.89902		8913	8052.64	87.053	2.2999		8913	8031.39	64.94	2.0234
				7.15961	0		23.0001	1.92746		8914	8052.64	76.616	2.1681		8914	8031.39	54.235	1.8786
				5.3583	0		23.1704	1.95611		8915	8052.64	70.17	2.1227		8915	8031.39	46.851	1.9094
				6.20596	0		23.3407	1.98497		8916	8052.64	71.171	2.0107		8916	8031.39	42.137	1.7744
				9.256	0		23.511	2.01404		8917	8052.64	51.84	1.8351		8917	8031.39	43.909	1.7031
				7.44378	0		23.6813	2.04333		8918	8052.64	52.314	2.1027		8918	8031.39	36.237	1.9829
				8.96438	1.05966		23.8516	2.07282		8919	8052.64	43.715	1.7101		8919	8031.39	29.519	1.4361
				9.52469	0		24.0219	2.10253		8920	8052.64	38.574	1.6724		8920	8031.39	35.6	1.7929
				9.15588	0.694422		24.1923	2.13244		8921	8052.64	38.926	1.6468		8921	8031.39	33.661	1.5
				5.95143	0		24.3626	2.16257		8922	8052.64	41.191	1.8133		8922	8031.39	30.499	1.7624
				2.68888	0		24.5329	2.19291		8923	8052.64	43.93	1.8773		8923	8031.39	23.379	1.483
				6.26856	0		24.7032	2.22346		8888	8052.27	32.086	3.0808		8888	8031.02	43.734	3.7677
				5.11259	1.04038		24.8735	2.25422		8889	8052.27	38.776	3.4679		8889	8031.02	43.251	3.4526
				9.17751	0		25.0438	2.2852		8890	8052.27	34.325	3.2346		8890	8031.02	38.4	3.1583
				6.83132	0		25.2141	2.31638		8891	8052.27	37.806	4.8033		8891	8031.02	42.073	4.3854
				11.4006	0.955279		25.3844	2.34778		8892	8052.27	36.572	3.1386		8892	8031.02	37.544	3.1387
				6.95282	0		25.5547	2.37939		8893	8052.27	31.322	2.5709		8893	8031.02	31.812	2.7814
				4.34178	0		25.725	2.41121		8894	8052.27	38.253	3.0576		8894	8031.02	45.604	3.3414
				5.39001	0		25.8953	2.44324		8895	8052.27	31.342	2.5497		8895	8031.02	44.578	2.8467
				7.91906	0		26.0656	2.47548		8896	8052.27	46.14	2.733		8896	8031.02	44.156	2.769
				6.64741	0		26.2359	2.50793		8897	8052.27	40.043	2.5951		8897	8031.02	45.306	2.7742
				4.49428	0		26.4062	2.5406		8898	8052.27	51.333	3.8292		8898	8031.02	46.658	2.9033
				5.47075	0		26.5765	2.57347		8899	8052.27	42.502	2.7489		8899	8031.02	71.911	3.185
				2.95974	0		26.7468	2.60656		8900	8052.27	65.791	3.6767		8900	8031.02	70.686	2.9515
				5.63283	1.02953		26.9171	2.63986		8901	8052.27	62.471	2.7993		8901	8031.02	62.481	2.7532
				6.0475	0		27.0874	2.67337		8902	8052.27	76.488	2.9121		8902	8031.02	90.568	3.0384
				12.5858	0		27.2577	2.70709		8903	8052.27	82.474	2.7983		8903	8031.02	108.87	3.2582
				6.69198	0		27.428	2.74102		8904	8052.27	87.845	3.0397		8904	8031.02	119.64	3.3531
				6.56545	0		27.5983	2.77517		8905	8052.27	113.78	3.1542		8905	8031.02	141.6	4.0686
				6.88308	0		27.7686	2.80952		8906	8052.27	117.8	3.1127		8906	8031.02	152.71	3.5171
				4.08767	0		27.9389	2.84409		8907	8052.27	127.96	3.552		8907	8031.02	170.32	3.6523
				5.43513	0		28.1092	2.87886		8908	8052.27	138.7	3.2593		8908	8031.02	140.64	3.2544
				9.97924	1.95267		28.2795	2.91385		8909	8052.27	148.22	3.193		8909	8031.02	124.92	3.0088
				9.57089	0		28.4498	2.94905		8910	8052.27	141.21	3.1197		8910	8031.02	101.43	2.7989
				9.31894	0		28.6201	2.98447		8911	8052.27	121.76	2.8605		8911	8031.02	86.976	2.4323
				4.67148	0		28.7904	3.02009		8912	8052.27	116.19	2.7036		8912	8031.02	82.334	2.2721
				9.15124	0		28.9607	3.05592		8913	8052.27	89.993	2.3137		8913	8031.02	68.579	2.2635
				15.5312	0		29.131	3.09197		8914	8052.27	87.448	2.3279		8914	8031.02	57.514	1.9888
				3.7671	0		29.3013	3.12823		8915	8052.27	70.65	2.1929		8915	8031.02	53.627	2.2478
				7.19706	0.920732		29.4716	3.1647		8916	8052.27	67.091	1.9696		8916	8031.02	48.825	1.7048
				10.4631	0		29.6419	3.20138		8917	8052.27	65.306	2.309		8917	8031.02	43.384	1.8008
				7.72952	0		29.8122	3.23827		8918	8052.27	60.945	2.5543		8918	8031.02	35.143	1.6027
				3.98175	0		29.9825	3.27537		8919	8052.27	48.718	1.8487		8919	8031.02	38.421	1.6437
				5.16911	0.9227		30.1528	3.31269		8920	8052.27	38.807	1.6648		8920	8031.02	35.692	2.1419
				10.513	1.02643		30.3231	3.35021		8921	8052.27	40.212	2.3535		8921	8031.02	29.376	1.5172
				3.95054	0		30.4934	3.38795		8922	8052.27	36.612	2.0504		8922	8031.02	29.556	1.6776
				5.52006	0		30.6637	3.4259		8923	8052.27	35.091	1.926		8923	8031.02	21.278	1.4525
				14.2821	0.96826		30.834	3.46406		8888	8051.9	30.652	3.2543		8888	8030.65	34.962	3.4655
				6.10778	0		31.0043	3.50243		8889	8051.9	33.696	3.4895		8889	8030.65	47.543	4.6491
				13.8256	0		31.1746	3.54101		8890	8051.9	31.298	2.9996		8890	8030.65	40.775	3.5337
				2.67867	0		31.3449	3.5798		8891	8051.9	41.762	6.4883		8891	8030.65	45.497	6.2346
				7.9818	0		31.5152	3.61881		8892	8051.9	42.41	3.2434		8892	8030.65	41.167	3.3358
				4.50253	0		31.6855	3.65802		8893	8051.9	33.502	2.9476		8893	8030.65	40.993	3.248
				4.71251	0		31.8558	3.69745		8894	8051.9	35.148	2.8105		8894	8030.65	39.206	2.9324
				4.16735	0		32.0261	3.73709		8895	8051.9	36.808	2.6864		8895	8030.65	52.247	3.0485
				7.88697	0		32.1964	3.77694		8896	8051.9	42.552	2.8051		8896	8030.65	45.439	2.7
				4.90574	1.02096		32.3667	3.817		8897	8051.9	42.82	2.7683		8897	8030.65	57.865	3.0557
				11.428	0		32.537	3.85727		8898	8051.9	46.968	2.8278		8898	8030.65	65.044	3.2522
				17.7698	0.964938		32.7073	3.89776		8899	8051.9	60.487	2.8729		8899	8030.65	68.162	3.3024
				6.75002	0		32.8776	3.93845		8900	8051.9	67.772	2.9529		8900	8030.65	75.385	3.2176
				13.6239	0		33.0479	3.97936		8901	8051.9	82.315	3.0201		8901	8030.65	72.417	2.9527
				4.49581	0		33.2182	4.02048		8902	8051.9	76.851	2.8029		8902	8030.65	101.05	3.2596
				4.28349	0		33.3885	4.06181		8903	8051.9	87.7	3.0143		8903	8030.65	116.89	3.676
				5.17993	0		33.5588	4.10335		8904	8051.9	92.045	3.0703		8904	8030.65	147.8	3.7384
				5.77862	0		33.7291	4.1451		8905	8051.9	115.83	3.3247		8905	8030.65	176.09	4.1409
				6.72217	0		33.8994	4.18707		8906	8051.9	144.13	3.4048		8906	8030.65	189.77	4.0698
				9.00895	0		34.0697	4.22924		8907	8051.9	150.42	3.475		8907	8030.65	191.06	4.1303
				7.18915	0					8908	8051.9	166.93	3.4242		8908	8030.65	184.7	3.659
				9.43188	0					8909	8051.9	158.77	3.403		8909	8030.65	142.82	3.1892
				6.90086	2.03081					8910	8051.9	145.25	3.2582		8910	8030.65	114.92	3.0601
				5.91738	0					8911	8051.9	134.72	3.0885		8911	8030.65	102.38	2.6475
				10.6157	0					8912	8051.9	124.51	2.7945		8912	8030.65	87.52	2.3866
				7.7773	0					8913	8051.9	102.91	2.4346		8913	8030.65	72.136	2.1444
				6.69499	1.05685					8914	8051.9	87.745	2.2889		8914	8030.65	62.893	2.0098
				5.42987	0					8915	8051.9	79.133	2.349		8915	8030.65	57.979	2.2962
				4.05523	0					8916	8051.9	73.212	2.0363		8916	8030.65	45.786	1.6935
				6.9989	0					8917	8051.9	60.536	1.9601		8917	8030.65	35.403	1.6097
				3.36517	0					8918	8051.9	62.661	2.1275		8918	8030.65	34.783	1.5575
				13.3715	0.984102					8919	8051.9	53.977	3.4606		8919	8030.65	35.901	1.6557
				10.7031	1.60434					8920	8051.9	51.12	1.8418		8920	8030.65	31.856	1.8123
				10.0436	0					8921	8051.9	39.823	1.6982		8921	8030.65	31.945	1.5374
				6.00917	0					8922	8051.9	39.994	2.6399		8922	8030.65	27.625	1.5513
				8.48989	0.922262					8923	8051.9	32.425	1.6093		8923	8030.65	29.829	1.7732
				6.0013	0					8888	8051.53	32.716	3.0867		8888	8030.28	35.87	3.443
				7.35771	0					8889	8051.53	34.308	3.9398		8889	8030.28	41.116	3.3642
				12.651	1.07273					8890	8051.53	39.478	3.4768		8890	8030.28	34.527	3.0465
				10.7972	0					8891	8051.53	28.058	3.0275		8891	8030.28	36.883	3.3275
				9.74788	0					8892	8051.53	34.874	3.0398		8892	8030.28	42.578	3.7016
				5.62844	1.12025					8893	8051.53	34.345	3.978		8893	8030.28	58.871	4.8362
				6.3737	0					8894	8051.53	45.867	3.0697		8894	8030.28	41.655	3.2644
				8.69204	0.800749					8895	8051.53	38.934	3.6725		8895	8030.28	53.696	3.2119
				9.53469	0.99443					8896	8051.53	45.512	2.823		8896	8030.28	57.255	3.3496
				14.8374	1.00188					8897	8051.53	49.942	3.322		8897	8030.28	61.876	3.2305
				10.6331	0					8898	8051.53	53.975	3.0616		8898	8030.28	69.856	3.1385
				10.7272	0.782977					8899	8051.53	56.406	2.9894		8899	8030.28	71.858	3.6732
				7.28333	0					8900	8051.53	73.246	3.7704		8900	8030.28	76.366	3.0849
				3.95525	0					8901	8051.53	67.273	2.8608		8901	8030.28	87.848	3.2622
				14.6222	0					8902	8051.53	88.468	3.0312		8902	8030.28	114	3.5719
				10.4347	2.01595					8903	8051.53	100.44	3.1386		8903	8030.28	140.01	3.8707
				5.16387	0					8904	8051.53	114.55	3.7229		8904	8030.28	189.32	4.2224
				9.70991	0					8905	8051.53	155.99	3.6931		8905	8030.28	237.03	4.9442
				4.21172	0					8906	8051.53	158.86	3.5707		8906	8030.28	258.32	4.6537
				5.48632	0.945069					8907	8051.53	182.27	3.7304		8907	8030.28	245.22	4.4382
				11.4194	0					8908	8051.53	196.02	3.7743		8908	8030.28	201.84	3.8316
				8.4561	0					8909	8051.53	200.63	3.6893		8909	8030.28	162.05	3.402
				3.78382	0					8910	8051.53	166.62	3.3971		8910	8030.28	125.49	3.5117
				4.84221	1.01278					8911	8051.53	146.67	3.1352		8911	8030.28	117.84	2.7112
				7.97304	0.952147					8912	8051.53	128.33	2.8785		8912	8030.28	89.176	2.3928
				6.55296	0					8913	8051.53	105.39	2.513		8913	8030.28	86.688	2.2205
				10.8658	0					8914	8051.53	104.47	2.5139		8914	8030.28	64.913	2.0974
				5.35241	0.950548					8915	8051.53	81.168	2.3386		8915	8030.28	59.046	2.0357
				7.95873	0.877026					8916	8051.53	73.394	2.0968		8916	8030.28	56.958	1.9383
				4.07466	0					8917	8051.53	75.631	2.0301		8917	8030.28	48.384	1.69
				7.67815	0					8918	8051.53	57.87	2.092		8918	8030.28	44.664	1.9101
				8.32068	0					8919	8051.53	55.896	1.8947		8919	8030.28	37.007	1.9426
				8.18362	0					8920	8051.53	41.942	1.7802		8920	8030.28	39.171	3.1477
				7.89671	0					8921	8051.53	40.778	1.7637		8921	8030.28	29.744	2.1465
				10.768	0					8922	8051.53	39.841	1.8806		8922	8030.28	30.957	1.6847
				9.68128	0					8923	8051.53	34.402	1.6703		8923	8030.28	36.579	1.6525
				13.1226	0					8888	8051.15	35.173	3.5577		8888	8029.9	50.24	4.2603
				14.705	1.05399					8889	8051.15	27.827	2.9964		8889	8029.9	39.515	3.4075
				6.88733	0.948933					8890	8051.15	30.001	4.4512		8890	8029.9	42.004	3.3562
				8.6506	0					8891	8051.15	37.212	3.5771		8891	8029.9	45.474	3.6679
				8.87739	0					8892	8051.15	40.651	3.4061		8892	8029.9	34.813	2.958
				9.08045	1.02777					8893	8051.15	34.863	8.6693		8893	8029.9	51.033	3.5449
				20.0819	0					8894	8051.15	50.457	3.2231		8894	8029.9	53.975	3.2675
				5.00575	0					8895	8051.15	52.978	3.1518		8895	8029.9	54.714	3.2218
				5.05202	0					8896	8051.15	51.713	3.059		8896	8029.9	71.378	4.8063
				9.77324	0.914432					8897	8051.15	55.299	3.0062		8897	8029.9	79.585	3.4802
				6.87524	0.992376					8898	8051.15	76.429	3.4069		8898	8029.9	83.06	3.6103
				14.3173	0.972421					8899	8051.15	64.988	3.1161		8899	8029.9	94.328	4.2601
				8.20669	0.935307					8900	8051.15	77.135	3.098		8900	8029.9	99.982	3.5214
				6.70492	0					8901	8051.15	78.232	3.5699		8901	8029.9	107.05	3.4767
				4.36429	0					8902	8051.15	101.17	3.1996		8902	8029.9	151.15	3.8761
				11.3042	0					8903	8051.15	128.46	3.5153		8903	8029.9	192.9	4.5126
				6.5795	0					8904	8051.15	147.67	3.7547		8904	8029.9	243.94	4.8751
				9.44469	0					8905	8051.15	185.17	4.0721		8905	8029.9	292.35	5.1067
				6.09636	1.0512					8906	8051.15	208.9	4.129		8906	8029.9	326.27	5.0891
				12.1835	0					8907	8051.15	226.87	4.224		8907	8029.9	284.32	4.7915
				10.1396	0.90678					8908	8051.15	232.89	4.0241		8908	8029.9	238.35	4.1593
				6.90981	0					8909	8051.15	223.69	4.1831		8909	8029.9	191.62	3.5549
				12.018	0					8910	8051.15	185.99	3.5183		8910	8029.9	148.04	3.1867
				3.49134	0					8911	8051.15	156.94	3.3831		8911	8029.9	130.28	2.9337
				8.78628	0					8912	8051.15	148.53	2.998		8912	8029.9	110.96	2.6875
				9.02503	0					8913	8051.15	122.69	2.6806		8913	8029.9	86.444	2.2969
				10.7138	0					8914	8051.15	105.94	2.8371		8914	8029.9	81.405	2.2238
				5.32239	0					8915	8051.15	102.37	2.6092		8915	8029.9	63.32	2.0941
				6.82694	1.96554					8916	8051.15	77.796	2.133		8916	8029.9	60.926	1.9267
				5.64877	0					8917	8051.15	68.298	2.0728		8917	8029.9	48.818	1.7722
				7.50509	1.67311					8918	8051.15	53.131	1.9132		8918	8029.9	48.723	2.3758
				5.58388	0					8919	8051.15	47.17	1.8746		8919	8029.9	41.933	1.6702
				6.96517	0					8920	8051.15	48.975	2.0091		8920	8029.9	39.416	1.6342
				11.4103	0					8921	8051.15	48.142	1.843		8921	8029.9	30.575	1.5671
				3.66898	0					8922	8051.15	38.413	1.8212		8922	8029.9	30.271	1.7026
				9.47456	0					8923	8051.15	44.26	2.0814		8923	8029.9	32.836	1.6176
				12.0817	0					8888	8050.78	34.147	3.272		8888	8029.53	30.463	4.0215
				8.52636	0.992586					8889	8050.78	43.899	3.6904		8889	8029.53	38.829	3.6525
				7.27477	0.992464					8890	8050.78	34.255	5.3562		8890	8029.53	42.539	3.9823
				3.9307	0					8891	8050.78	38.94	3.5193		8891	8029.53	43.286	4.1199
				4.34771	0					8892	8050.78	41.191	3.595		8892	8029.53	43.35	3.6657
				6.79008	0					8893	8050.78	43.328	3.2029		8893	8029.53	46.212	10.567
				8.86458	0.658555					8894	8050.78	46.946	3.1474		8894	8029.53	45.519	3.2057
				15.1076	0.905671					8895	8050.78	58.982	3.0782		8895	8029.53	60.988	3.3335
				7.13497	0.947031					8896	8050.78	60.146	3.1265		8896	8029.53	78.2	4.9773
				9.58037	0					8897	8050.78	72.7	3.4081		8897	8029.53	102.26	4.2224
				9.09594	0					8898	8050.78	77.744	3.3802		8898	8029.53	88.518	3.7099
				6.21349	0					8899	8050.78	81.605	4.8805		8899	8029.53	104.07	4.0745
				8.94059	0					8900	8050.78	90.478	3.5837		8900	8029.53	102.78	3.677
				12.3845	0					8901	8050.78	104.73	3.484		8901	8029.53	136.22	3.8848
				5.87458	0					8902	8050.78	120.04	4.1782		8902	8029.53	185.05	4.3581
				7.57953	0					8903	8050.78	144.71	3.7848		8903	8029.53	259.36	5.1588
				7.14732	1.00976					8904	8050.78	186	4.1464		8904	8029.53	309.21	5.3079
				14.5324	1.78413					8905	8050.78	228.91	4.5648		8905	8029.53	352.4	5.7642
				7.97422	1.90844					8906	8050.78	267.55	4.626		8906	8029.53	417.45	5.8867
				9.37012	0					8907	8050.78	288.03	4.7627		8907	8029.53	358.1	5.3593
				5.88902	0					8908	8050.78	286.12	4.5492		8908	8029.53	276	4.4917
				5.86161	0					8909	8050.78	245.15	4.0593		8909	8029.53	223.03	3.8564
				6.10864	0					8910	8050.78	219.14	3.7622		8910	8029.53	192.03	3.9058
				6.90099	1.03528					8911	8050.78	185.19	3.4792		8911	8029.53	152.41	3.1489
				3.74857	0					8912	8050.78	158.5	3.2041		8912	8029.53	127.07	2.7928
				9.24058	0					8913	8050.78	131.65	2.8056		8913	8029.53	101.41	2.5376
				6.45073	0					8914	8050.78	119.52	2.8997		8914	8029.53	82.394	2.2324
				6.65754	0.990476					8915	8050.78	101.49	2.5499		8915	8029.53	71.063	2.2002
				5.51444	0					8916	8050.78	83.45	2.2134		8916	8029.53	61.726	1.943
				6.46021	0					8917	8050.78	75.933	2.1078		8917	8029.53	59.05	1.8957
				7.18765	0					8918	8050.78	69.091	2.1914		8918	8029.53	50.054	1.9556
				10.3726	0					8919	8050.78	64.985	1.9698		8919	8029.53	41.995	1.6857
				7.25496	0					8920	8050.78	54.91	1.9701		8920	8029.53	39.711	1.6321
				6.71525	1.00431					8921	8050.78	45.817	1.7327		8921	8029.53	36.379	1.5545
				5.68189	0					8922	8050.78	48.282	1.981		8922	8029.53	34.127	1.6441
				7.42881	1.07373					8923	8050.78	32.504	1.7157		8923	8029.53	30.668	1.5691
				10.5387	0					8888	8050.41	39.129	3.7591		8888	8029.16	50.063	4.0689
				4.77862	0					8889	8050.41	43.632	3.8902		8889	8029.16	36.908	3.6269
				7.96559	0					8890	8050.41	50.475	6.4821		8890	8029.16	48.166	3.3884
				6.11202	0					8891	8050.41	43.256	3.415		8891	8029.16	48.013	4.2538
				5.14139	0					8892	8050.41	39.431	3.576		8892	8029.16	41.894	3.3219
				6.74838	0					8893	8050.41	50.6	3.1941		8893	8029.16	57.629	5.1284
				4.75683	0					8894	8050.41	54.113	4.1833		8894	8029.16	61.606	3.6325
				5.92762	0					8895	8050.41	63.064	3.4069		8895	8029.16	69.948	3.6113
				7.88586	0					8896	8050.41	76.234	3.5057		8896	8029.16	101.77	4.1198
				7.27915	0					8897	8050.41	86.681	3.6728		8897	8029.16	121.22	4.3602
				4.42739	0					8898	8050.41	94.134	3.8153		8898	8029.16	138.21	4.2495
				9.18222	0					8899	8050.41	92.62	3.6565		8899	8029.16	123.71	4.0225
				11.5226	0					8900	8050.41	98.41	3.8363		8900	8029.16	118.76	3.8754
				11.9416	1.59303					8901	8050.41	112.43	3.6919		8901	8029.16	158.64	4.2014
				4.89477	0					8902	8050.41	145.45	3.7814		8902	8029.16	218.03	4.6947
				4.43788	1.8983					8903	8050.41	166.56	4.0865		8903	8029.16	314.23	5.5654
				4.54368	0					8904	8050.41	239.61	4.7462		8904	8029.16	367.91	5.9241
				4.17734	0					8905	8050.41	323.13	5.3527		8905	8029.16	452.17	6.5346
				8.47904	0					8906	8050.41	342.67	5.2532		8906	8029.16	511.59	6.4671
				14.2286	0					8907	8050.41	362.22	5.3098		8907	8029.16	429.46	5.7884
				14.1463	1.11323					8908	8050.41	366.44	5.0084		8908	8029.16	310.88	4.6538
				10.928	0					8909	8050.41	302.33	4.5784		8909	8029.16	251.7	4.1174
				5.51968	0					8910	8050.41	252.39	4.3168		8910	8029.16	216.79	3.8121
				12.2998	0.773127					8911	8050.41	219.79	3.7712		8911	8029.16	182.12	3.412
				7.54672	1.00046					8912	8050.41	184.84	3.4235		8912	8029.16	147.77	3.1561
				9.54678	0					8913	8050.41	161.38	3.0319		8913	8029.16	120.99	2.682
				9.78513	0.82472					8914	8050.41	140.55	2.9889		8914	8029.16	88.179	2.3277
				6.59728	0					8915	8050.41	104.82	2.6451		8915	8029.16	85.774	2.4849
				5.03634	0					8916	8050.41	91.666	2.3766		8916	8029.16	64.512	1.9799
				6.05098	0					8917	8050.41	88.399	2.7362		8917	8029.16	54.436	1.8628
				10.271	0					8918	8050.41	71.497	2.2712		8918	8029.16	57.546	1.8732
				7.03216	0					8919	8050.41	63.779	1.9554		8919	8029.16	54.693	1.8362
				4.67627	0					8920	8050.41	61.316	2.0682		8920	8029.16	48.164	3.0568
				10.1702	0					8921	8050.41	49.521	1.8057		8921	8029.16	40.714	1.68
				4.0151	0					8922	8050.41	50.994	2.0193		8922	8029.16	35.637	1.6894
				5.44615	0					8923	8050.41	37.603	1.793		8923	8029.16	36.625	1.6933
				9.00405	0					8888	8050.03	41.732	3.5873		8888	8028.79	45.181	3.7449
				6.85086	0					8889	8050.03	41.544	3.3961		8889	8028.79	42.817	4.7985
				5.23409	0.946297					8890	8050.03	49.177	5.4712		8890	8028.79	42.938	6.7318
				5.73177	1.03061					8891	8050.03	42.49	3.381		8891	8028.79	37.849	3.5795
				9.55645	0					8892	8050.03	49.191	6.5747		8892	8028.79	60.775	6.2768
				6.94262	0					8893	8050.03	49.889	3.3112		8893	8028.79	59.426	3.6872
				7.58476	0.766493					8894	8050.03	69.567	3.6338		8894	8028.79	63.725	3.7235
				3.71799	0					8895	8050.03	60.37	3.4335		8895	8028.79	69.709	3.7037
				7.54319	0					8896	8050.03	83.474	3.8397		8896	8028.79	123.2	4.3259
				5.55697	1.03712					8897	8050.03	106.41	3.9662		8897	8028.79	136.19	4.4733
				13.5919	0.959828					8898	8050.03	131.05	4.3298		8898	8028.79	142.46	4.5959
				8.68158	0.762907					8899	8050.03	122.87	4.0558		8899	8028.79	146.14	4.4557
				6.51512	0.966015					8900	8050.03	132.95	3.9095		8900	8028.79	146.35	4.3771
				9.58083	1.02513					8901	8050.03	147.1	4.147		8901	8028.79	178.3	4.5453
				8.55021	0					8902	8050.03	182.12	4.3387		8902	8028.79	291.12	5.4202
				11.7572	0					8903	8050.03	239.2	4.9026		8903	8028.79	420.31	6.4234
				11.879	1.00362					8904	8050.03	333.34	5.7176		8904	8028.79	511.78	7.1991
				8.0567	0.880836					8905	8050.03	414.93	6.1727		8905	8028.79	608.74	7.2924
				4.09855	0					8906	8050.03	433.43	6.0043		8906	8028.79	605.68	7.0775
				8.12899	0					8907	8050.03	490.38	6.3		8907	8028.79	478.52	6.0795
				6.80086	0					8908	8050.03	439.95	5.6014		8908	8028.79	383.44	5.2091
				15.8237	1.00278					8909	8050.03	364.1	4.9473		8909	8028.79	304.95	4.4677
				20.5206	0					8910	8050.03	329.81	4.9179		8910	8028.79	245.71	4.0529
				8.5159	0					8911	8050.03	266.93	4.1329		8911	8028.79	198.39	3.8518
				8.01755	0					8912	8050.03	221.14	3.6671		8912	8028.79	172.38	3.7172
				10.5187	2.09177					8913	8050.03	203.03	3.3819		8913	8028.79	131.08	2.749
				8.34813	2.74957					8914	8050.03	149.74	2.9953		8914	8028.79	107.5	2.5826
				7.5777	0					8915	8050.03	131.11	2.8768		8915	8028.79	88.894	2.411
				9.37665	0					8916	8050.03	100.78	2.4278		8916	8028.79	77.55	2.1641
				6.6176	0					8917	8050.03	90.286	2.8954		8917	8028.79	63.069	1.9682
				10.9906	0					8918	8050.03	90.483	2.338		8918	8028.79	58.514	1.9139
				12.1085	1.04065					8919	8050.03	70.103	2.0405		8919	8028.79	50.603	1.7761
				14.2126	2.12499					8920	8050.03	74.21	2.6016		8920	8028.79	45.095	2.132
				6.0025	0					8921	8050.03	51.732	2.1196		8921	8028.79	36.093	1.6685
				6.63165	0					8922	8050.03	51.165	1.9853		8922	8028.79	44.187	1.9823
				9.91278	0					8923	8050.03	49.904	1.9509		8923	8028.79	36.078	1.7565
				4.25046	0					8888	8049.66	44.777	3.5139		8888	8028.41	48.17	7.102
				6.59656	0					8889	8049.66	49.643	4.5643		8889	8028.41	38.52	5.6772
				5.20572	0					8890	8049.66	47.176	3.7276		8890	8028.41	63.456	4.3037
				6.5861	0					8891	8049.66	48.05	4.9625		8891	8028.41	62.355	3.9356
				7.526	0					8892	8049.66	48.689	3.4622		8892	8028.41	69.763	3.9952
				5.76931	0					8893	8049.66	62.458	3.4857		8893	8028.41	58.018	3.7355
				3.68621	0					8894	8049.66	71.284	3.6752		8894	8028.41	99.138	4.2418
				7.14118	0					8895	8049.66	94.284	4.2662		8895	8028.41	106.33	4.4201
				10.9035	0.947224					8896	8049.66	104.6	4.3308		8896	8028.41	134.25	4.6076
				5.72104	0					8897	8049.66	139.97	4.7186		8897	8028.41	175.91	5.3307
				11.0865	0					8898	8049.66	154.9	4.7067		8898	8028.41	163.84	4.9416
				9.71769	0					8899	8049.66	147.19	4.5913		8899	8028.41	154.06	4.6947
				9.5424	0.946982					8900	8049.66	154.17	4.5342		8900	8028.41	169.54	4.7427
				4.97916	0					8901	8049.66	213.36	4.6957		8901	8028.41	223.62	5.1118
				4.04745	0					8902	8049.66	271.68	5.1515		8902	8028.41	340.74	5.9307
				5.76852	0					8903	8049.66	351.63	5.855		8903	8028.41	469.02	6.8262
				6.03588	0					8904	8049.66	469.17	6.6809		8904	8028.41	568.65	7.343
				9.60227	0					8905	8049.66	577.86	7.2357		8905	8028.41	721.92	8.0584
				9.37881	0					8906	8049.66	625.27	7.1149		8906	8028.41	639.27	7.304
				16.427	0					8907	8049.66	623.47	7.1163		8907	8028.41	537.05	6.4596
				12.0854	0					8908	8049.66	520.32	6.2416		8908	8028.41	405.34	5.4384
				11.05	1.03032					8909	8049.66	468.83	5.5626		8909	8028.41	337.41	4.7886
				6.67191	0					8910	8049.66	381.05	5.1466		8910	8028.41	277.74	4.3862
				10.5889	0					8911	8049.66	319.95	4.6972		8911	8028.41	217.83	3.7751
				8.58387	0.967747					8912	8049.66	268.48	4.0965		8912	8028.41	167.75	3.234
				11.2827	0					8913	8049.66	219.09	3.6111		8913	8028.41	146.12	2.9393
				5.58727	0					8914	8049.66	173.79	3.2036		8914	8028.41	110.64	2.6212
				7.95063	0					8915	8049.66	151.2	3.1191		8915	8028.41	95.826	2.506
				15.6554	2.12544					8916	8049.66	129.86	2.8395		8916	8028.41	81.543	2.2258
				6.45589	0					8917	8049.66	99.276	3.0279		8917	8028.41	70.852	2.1085
				7.17686	0					8918	8049.66	90.003	2.3664		8918	8028.41	68.46	2.5361
				5.16545	0					8919	8049.66	74.126	2.1681		8919	8028.41	52.366	1.8562
				6.02529	0					8920	8049.66	63.289	2.1314		8920	8028.41	48.991	1.8847
				13.1502	0.757403					8921	8049.66	61.168	1.9527		8921	8028.41	54.339	2.1371
				15.5724	0.908011					8922	8049.66	68.688	2.8349		8922	8028.41	38.742	1.8803
				10.6701	0					8923	8049.66	59.003	2.1072		8923	8028.41	41.692	1.8166
				5.51619	0					8888	8049.29	44.391	3.9364		8888	8028.04	49.624	5.3156
				11.1688	0.921031					8889	8049.29	47.589	5.268		8889	8028.04	61.784	5.5003
				7.99167	0					8890	8049.29	60.454	3.9316		8890	8028.04	65.139	5.9918
				5.14821	0.97836					8891	8049.29	55.248	4.1082		8891	8028.04	58.507	5.923
				7.42725	0					8892	8049.29	69.803	4.9908		8892	8028.04	74.021	4.4206
				3.66006	0					8893	8049.29	70.963	3.796		8893	8028.04	76.413	4.0598
				6.78897	0					8894	8049.29	101	4.2238		8894	8028.04	101.57	4.1132
				6.68917	0					8895	8049.29	119.49	4.6478		8895	8028.04	118.37	4.7782
				16.0407	0.971856					8896	8049.29	142.86	4.8704		8896	8028.04	161.6	5.1654
				7.0285	0					8897	8049.29	192.1	5.246		8897	8028.04	214.6	5.6277
				11.8333	0					8898	8049.29	197.7	5.3625		8898	8028.04	167.59	5.0404
				7.90285	0					8899	8049.29	179.21	4.8747		8899	8028.04	167.06	4.8534
				12.3714	1.76381					8900	8049.29	193.97	5.0432		8900	8028.04	205.58	4.9229
				7.48698	0					8901	8049.29	240.8	5.4835		8901	8028.04	263.23	5.4168
				9.44142	0.945243					8902	8049.29	347.61	6.1031		8902	8028.04	398.57	6.4615
				5.85351	0.64095					8903	8049.29	526.86	7.1128		8903	8028.04	550.34	7.3626
				6.73701	0					8904	8049.29	687.16	7.9764		8904	8028.04	671.37	7.8453
				8.92654	0					8905	8049.29	791.86	8.4713		8905	8028.04	752.75	8.4268
				5.97267	0					8906	8049.29	869.75	8.4915		8906	8028.04	698.31	7.4649
				7.82579	0					8907	8049.29	790.12	7.9331		8907	8028.04	535.91	6.4985
				6.21997	0					8908	8049.29	676.54	6.8388		8908	8028.04	446.29	5.5104
				13.8609	0					8909	8049.29	598.39	6.3336		8909	8028.04	377.83	4.9989
				10.2043	0					8910	8049.29	473.19	5.7832		8910	8028.04	291.03	4.5273
				12.0089	0					8911	8049.29	399.2	4.9792		8911	8028.04	239.57	3.8999
				8.57413	0					8912	8049.29	334.04	4.5267		8912	8028.04	186.7	3.4206
				10.3447	0					8913	8049.29	265.48	3.8887		8913	8028.04	161.21	2.9921
				13.302	0.95364					8914	8049.29	198.96	3.4942		8914	8028.04	127.07	2.8039
				3.46202	0					8915	8049.29	180.65	3.2978		8915	8028.04	95.618	2.5241
				5.51293	0					8916	8049.29	143.28	2.865		8916	8028.04	85.976	2.2114
				6.76877	0					8917	8049.29	129.03	3.3925		8917	8028.04	71.489	2.3204
				9.5858	0					8918	8049.29	101.8	2.439		8918	8028.04	70.662	2.0816
				12.6437	0					8919	8049.29	86.938	2.3167		8919	8028.04	58.649	1.961
				8.8187	0.938317					8920	8049.29	76.61	2.2633		8920	8028.04	49.403	1.9029
				8.90007	0.914623					8921	8049.29	70.258	2.1319		8921	8028.04	44.199	1.7209
				5.52496	1.05806					8922	8049.29	60.388	2.2775		8922	8028.04	45.385	2.019
				5.89937	0					8923	8049.29	57.018	2.2024		8923	8028.04	36.047	1.7304
				11.8258	0					8888	8048.92	63.32	4.7993		8888	8027.67	51.762	5.2428
				7.08896	0					8889	8048.92	51.396	4.0473		8889	8027.67	54.156	3.9258
				10.058	0					8890	8048.92	54.122	3.9663		8890	8027.67	59.695	4.8642
				12.0732	0					8891	8048.92	78.126	4.4626		8891	8027.67	51.164	3.6846
				6.96681	1.09369					8892	8048.92	76.563	4.461		8892	8027.67	64.136	4.646
				4.38811	0					8893	8048.92	100.01	4.4321		8893	8027.67	89.485	4.4206
				11.7009	1.02784					8894	8048.92	111.76	4.7181		8894	8027.67	102.04	4.2946
				6.70727	0					8895	8048.92	134.85	5.1191		8895	8027.67	137.73	4.9909
				9.93232	1.02634					8896	8048.92	222.53	5.8828		8896	8027.67	174.6	5.2657
				7.16667	0					8897	8048.92	246.29	5.8421		8897	8027.67	193.16	5.5445
				11.6094	0					8898	8048.92	226.99	5.7576		8898	8027.67	211.73	5.5133
				8.55923	0					8899	8048.92	234.14	5.6888		8899	8027.67	173.73	4.9157
				7.01105	0					8900	8048.92	249.49	5.4861		8900	8027.67	205.57	5.8546
				12.9765	0					8901	8048.92	360.07	6.3244		8901	8027.67	272.24	5.5699
				11.124	0					8902	8048.92	502.99	7.1713		8902	8027.67	454.36	6.7206
				5.83821	0					8903	8048.92	734.47	8.5705		8903	8027.67	545.77	7.4569
				6.74074	1.05131					8904	8048.92	962.7	9.619		8904	8027.67	673.22	7.8897
				12.8491	0					8905	8048.92	1122.9	10.135		8905	8027.67	778.2	8.3655
				6.88831	2.05389					8906	8048.92	1222.3	10.008		8906	8027.67	666.95	7.2931
				6.03595	0					8907	8048.92	1044.1	9.2386		8907	8027.67	514	6.2828
				10.2379	1.00356					8908	8048.92	844.62	8.1731		8908	8027.67	454.07	5.6418
				6.91929	0					8909	8048.92	759.82	7.1706		8909	8027.67	391.57	5.1312
				12.7725	1.04383					8910	8048.92	562.53	6.4404		8910	8027.67	320.01	4.5896
				3.73253	0					8911	8048.92	476.9	5.5103		8911	8027.67	248.63	4.0076
				6.83583	0					8912	8048.92	405.49	4.9839		8912	8027.67	197.24	3.455
				7.1068	0.92496					8913	8048.92	303.57	4.1733		8913	8027.67	165.39	3.2162
				11.4621	1.81136					8914	8048.92	244	3.8371		8914	8027.67	131.87	2.8668
				11.5854	0					8915	8048.92	199.33	3.615		8915	8027.67	107.73	2.63
				4.57508	0					8916	8048.92	157.27	3.1851		8916	8027.67	87.706	2.3225
				7.81638	0					8917	8048.92	154.03	2.8735		8917	8027.67	88.448	2.2214
				11.581	0.995448					8918	8048.92	114.76	2.6681		8918	8027.67	71.408	2.8012
				5.57609	1.92449					8919	8048.92	98.096	2.4582		8919	8027.67	57.975	1.9502
				8.00775	1.05186					8920	8048.92	75.991	2.2548		8920	8027.67	50.631	1.9528
				3.91604	0					8921	8048.92	71.751	2.1402		8921	8027.67	49.382	1.8299
				7.38725	0					8922	8048.92	70.483	2.3528		8922	8027.67	47.437	1.9705
				0.819656	0					8923	8048.92	72.489	2.2733		8923	8027.67	47.486	1.8514
				11.5096	0					8888	8048.54	54.999	4.5372		8888	8027.3	44.014	3.6821
				15.4253	0					8889	8048.54	58.307	4.1985		8889	8027.3	61.683	4.2833
				24.0789	1.81017					8890	8048.54	72.109	5.5642		8890	8027.3	58.306	3.7431
				10.4047	1.08243					8891	8048.54	83.878	4.6549		8891	8027.3	53.721	4.0008
				10.343	2.05779					8892	8048.54	114.3	5.1721		8892	8027.3	76.496	4.3043
				4.49231	0					8893	8048.54	120.76	4.9175		8893	8027.3	87.171	4.57
				9.27541	0					8894	8048.54	146.65	5.2311		8894	8027.3	117.73	5.9457
				11.0256	1.0199					8895	8048.54	191.79	6.4228		8895	8027.3	148.99	5.0863
				6.42928	0					8896	8048.54	252.83	6.3706		8896	8027.3	188.37	5.5413
				12.5543	0					8897	8048.54	267.43	6.4451		8897	8027.3	206.01	5.674
				11.7255	0					8898	8048.54	301.01	6.655		8898	8027.3	193.35	5.8845
				8.19434	0					8899	8048.54	271.15	6.0295		8899	8027.3	167	4.9411
				8.85563	0					8900	8048.54	340.05	6.3384		8900	8027.3	215.98	5.1756
				9.13111	0.835938					8901	8048.54	486.34	7.3434		8901	8027.3	275.79	5.6587
				8.05729	0					8902	8048.54	715.44	8.862		8902	8027.3	429.22	6.5489
				10.8652	0					8903	8048.54	1041.7	10.087		8903	8027.3	567.06	7.5636
				8.14912	0					8904	8048.54	1263	10.786		8904	8027.3	663.95	7.779
				8.22879	0					8905	8048.54	1543.7	12.023		8905	8027.3	719.14	8.024
				5.32143	0					8906	8048.54	1600.1	11.504		8906	8027.3	600.63	6.8978
				15.5014	1.99109					8907	8048.54	1232.7	9.9641		8907	8027.3	485.91	6.0936
				10.1213	0					8908	8048.54	1015.9	8.5071		8908	8027.3	456.02	5.655
				7.82606	0					8909	8048.54	899.43	7.8046		8909	8027.3	406.99	5.2379
				5.46665	0					8910	8048.54	667.63	6.6205		8910	8027.3	334.76	4.8711
				4.85842	0					8911	8048.54	560.89	6.0575		8911	8027.3	266.68	4.0127
				12.7935	0					8912	8048.54	442.64	5.2652		8912	8027.3	215.95	3.6245
				8.59655	0					8913	8048.54	362.12	4.5189		8913	8027.3	173.36	3.1398
				5.4528	0					8914	8048.54	257.96	3.9255		8914	8027.3	143.03	2.8993
				12.5263	0.975307					8915	8048.54	231.57	3.7533		8915	8027.3	116.43	2.7616
				8.21362	0					8916	8048.54	190.64	3.2533		8916	8027.3	95.845	2.5412
				11.6242	0					8917	8048.54	149.97	2.9414		8917	8027.3	75.934	2.1571
				10.306	0					8918	8048.54	132.83	2.7903		8918	8027.3	71.166	2.1966
				10.4113	0.632763					8919	8048.54	111.69	2.6414		8919	8027.3	68.837	2.0271
				7.79769	0					8920	8048.54	90.836	2.4984		8920	8027.3	56.753	1.8972
				4.76715	0					8921	8048.54	87.957	2.3633		8921	8027.3	45.586	1.7538
				6.04278	0					8922	8048.54	81.645	2.6665		8922	8027.3	41.675	2.7959
				5.81241	0.958378					8923	8048.54	66.585	2.6739		8923	8027.3	45.712	1.9661
				9.68775	0.741212					8888	8048.17	59.796	4.3846		8888	8026.92	39.435	3.5159
				7.68155	0					8889	8048.17	74.447	5.9822		8889	8026.92	38.585	3.5322
				5.06161	0					8890	8048.17	98.51	5.1751		8890	8026.92	69.473	4.3152
				4.49267	0					8891	8048.17	83.826	4.8172		8891	8026.92	62.822	4.0185
				5.40305	0					8892	8048.17	104.95	4.9833		8892	8026.92	88.039	4.351
				7.66116	0					8893	8048.17	130.4	5.0818		8893	8026.92	104.36	4.4108
				3.54781	0					8894	8048.17	179.05	5.5758		8894	8026.92	114.4	4.6246
				12.5978	2.08385					8895	8048.17	219.71	6.1982		8895	8026.92	159.63	5.0844
				5.87541	0					8896	8048.17	253.45	6.5516		8896	8026.92	189.06	5.7698
				8.70785	1.91546					8897	8048.17	317.94	7.0162		8897	8026.92	202.04	5.591
				8.92785	2.00434					8898	8048.17	324.34	6.7642		8898	8026.92	207.8	5.3092
				12.3441	0.950637					8899	8048.17	328.86	6.9091		8899	8026.92	200.41	4.9975
				19.6295	1.02635					8900	8048.17	433.11	7.1635		8900	8026.92	208.03	5.1203
				6.30846	0					8901	8048.17	566.92	7.9145		8901	8026.92	293.41	5.708
				5.30453	0.987689					8902	8048.17	949.03	10.067		8902	8026.92	380.52	6.2747
				4.39376	0					8903	8048.17	1327.1	11.658		8903	8026.92	531.34	7.172
				11.2285	0					8904	8048.17	1564.7	12.138		8904	8026.92	606.55	7.4315
				9.65364	0.702145					8905	8048.17	1902.2	13.398		8905	8026.92	620.9	7.3877
				12.9522	1.5712					8906	8048.17	1761	12.112		8906	8026.92	533.08	6.6957
				6.54747	0					8907	8048.17	1382.7	10.501		8907	8026.92	469.07	5.9915
				6.38154	0					8908	8048.17	1145.6	9.0753		8908	8026.92	439.74	5.6153
				5.68661	0					8909	8048.17	993.37	8.1377		8909	8026.92	400.48	5.1217
				12.149	0					8910	8048.17	724.48	6.8963		8910	8026.92	300	4.5013
				22.7491	1.97475					8911	8048.17	612.12	6.1836		8911	8026.92	259.32	3.9936
				13.6887	0					8912	8048.17	482.42	5.4287		8912	8026.92	226.07	3.9762
				9.75801	1.02795					8913	8048.17	371.76	4.6298		8913	8026.92	177.11	3.3779
				17.1649	4.04057					8914	8048.17	307.58	4.2117		8914	8026.92	147.12	3.1992
				8.53525	0					8915	8048.17	242.26	3.9343		8915	8026.92	108.8	2.7768
				4.39569	0					8916	8048.17	206.12	3.3758		8916	8026.92	89.059	2.3771
				5.56999	0.620565					8917	8048.17	157.32	3.0279		8917	8026.92	76.732	2.1289
				7.87181	0					8918	8048.17	142.37	2.9399		8918	8026.92	74.615	2.3533
				10.4658	0					8919	8048.17	117.64	3.1669		8919	8026.92	61.691	2.0074
				9.22581	1.11273					8920	8048.17	98.74	2.5477		8920	8026.92	53.861	1.989
				6.98014	0					8921	8048.17	105.3	2.6207		8921	8026.92	48.269	1.8791
				9.98225	0.98658					8922	8048.17	92.364	2.7732		8922	8026.92	45.46	2.0737
				5.84981	0.947218					8923	8048.17	75.308	2.379		8923	8026.92	47.127	1.8841
				11.6159	0.995899					8888	8047.8	64.579	4.4015		8888	8026.55	44.476	3.8883
				12.815	0.981995					8889	8047.8	71.971	6.6551		8889	8026.55	52.478	4.127
				9.21947	1.96366					8890	8047.8	77.11	6.5529		8890	8026.55	52.165	3.8466
				11.0174	0					8891	8047.8	94.085	5.1699		8891	8026.55	71.38	5.3116
				3.91823	0					8892	8047.8	112.81	5.2462		8892	8026.55	81.393	4.3438
				10.8378	0					8893	8047.8	145.41	5.4658		8893	8026.55	117.82	5.3989
				13.7356	0.945113					8894	8047.8	174.05	5.7784		8894	8026.55	117.82	4.7819
				6.99628	1.97234					8895	8047.8	241.26	6.5312		8895	8026.55	165.19	5.2882
				13.0368	1.97293					8896	8047.8	296.84	7.3252		8896	8026.55	194.61	5.5014
				11.9322	0					8897	8047.8	335.64	6.9433		8897	8026.55	211.71	5.9017
				7.43078	0					8898	8047.8	322.35	6.6675		8898	8026.55	202.24	5.3015
				8.60171	0					8899	8047.8	360.94	7.0764		8899	8026.55	181.37	4.9177
				7.22085	0					8900	8047.8	450.08	7.47		8900	8026.55	210.52	5.3475
				10.5924	0					8901	8047.8	673.78	8.561		8901	8026.55	274.67	5.5585
				6.08679	1.01624					8902	8047.8	1063.1	10.457		8902	8026.55	369.5	6.1404
				9.43064	0					8903	8047.8	1397	11.957		8903	8026.55	479.48	6.7366
				6.41326	0					8904	8047.8	1733.8	12.771		8904	8026.55	512.51	6.8808
				12.0351	0					8905	8047.8	2007.7	13.671		8905	8026.55	520.05	6.8187
				5.26355	0					8906	8047.8	1743.7	12.013		8906	8026.55	479.65	6.5118
				6.05116	0.86578					8907	8047.8	1380.9	10.451		8907	8026.55	418.77	5.6983
				6.9404	0					8908	8047.8	1208.6	9.2418		8908	8026.55	427.68	5.442
				7.9688	0					8909	8047.8	942.15	7.8904		8909	8026.55	392.12	5.0879
				4.66746	0					8910	8047.8	738.24	7.0242		8910	8026.55	302.93	4.4525
				11.9176	0					8911	8047.8	624.19	6.2119		8911	8026.55	275.07	4.1546
				9.8535	0					8912	8047.8	492.13	5.5704		8912	8026.55	226.36	3.6508
				11.7066	0					8913	8047.8	390.2	4.6893		8913	8026.55	186.03	3.3411
				15.4992	3.02449					8914	8047.8	326.21	4.7167		8914	8026.55	137.72	2.8213
				15.7411	1.94686					8915	8047.8	249.27	3.9553		8915	8026.55	122.6	2.8191
				7.26045	0					8916	8047.8	195.01	3.4003		8916	8026.55	94.459	2.4288
				7.76625	0					8917	8047.8	160.16	3.0773		8917	8026.55	82.837	2.2192
				4.26789	0					8918	8047.8	147.39	2.9968		8918	8026.55	76.78	2.31
				12.6268	0					8919	8047.8	120.01	2.9607		8919	8026.55	69.965	2.0419
				13.8143	0					8920	8047.8	104.78	2.6149		8920	8026.55	52.149	1.9315
				6.47757	0					8921	8047.8	107.92	2.5308		8921	8026.55	49.731	1.9845
				8.67681	0					8922	8047.8	88.333	2.7079		8922	8026.55	45.143	1.9369
				4.36665	0					8923	8047.8	70.882	2.2957		8923	8026.55	38.135	2.0528
				5.67561	0					8888	8047.43	46.47	4.1633		8888	8026.18	44.249	3.5699
				12.41	0.910048					8889	8047.43	76.723	4.4064		8889	8026.18	43.844	4.022
				8.05925	0					8890	8047.43	69.536	4.4366		8890	8026.18	51.573	3.6539
				7.9452	0.949026					8891	8047.43	93.583	4.9993		8891	8026.18	61.521	5.3075
				12.0245	1.98766					8892	8047.43	99.055	4.909		8892	8026.18	89.732	4.552
				16.3605	0.757004					8893	8047.43	146.98	5.4582		8893	8026.18	99.891	5.023
				12.1624	0					8894	8047.43	164.55	5.619		8894	8026.18	137.11	4.7907
				2.44501	0					8895	8047.43	229.06	6.2385		8895	8026.18	160.96	5.2787
				13.8044	0					8896	8047.43	284.15	6.6228		8896	8026.18	197.22	5.6954
				12.6469	1.98826					8897	8047.43	326.33	7.2623		8897	8026.18	213.42	5.5254
				7.75397	1.03015					8898	8047.43	323.96	6.7441		8898	8026.18	172.5	4.9121
				8.13964	0					8899	8047.43	339.73	6.7702		8899	8026.18	179.37	4.8578
				10.738	0					8900	8047.43	449.52	7.3902		8900	8026.18	201.88	5.0611
				13.0124	4.00461					8901	8047.43	679.96	8.6577		8901	8026.18	257.43	5.3384
				5.73056	0					8902	8047.43	1012.8	10.411		8902	8026.18	341.16	5.7736
				5.37243	0					8903	8047.43	1295.9	11.433		8903	8026.18	395.21	6.2156
				5.18928	0					8904	8047.43	1649.4	12.546		8904	8026.18	457.21	6.4527
				12.9585	1.04071					8905	8047.43	1834.5	12.832		8905	8026.18	446.44	6.3285
				5.1916	0.927955					8906	8047.43	1497.8	11.089		8906	8026.18	408.82	5.7454
				7.33464	0					8907	8047.43	1240.7	9.9499		8907	8026.18	398.6	5.6119
				18.1606	2.03616					8908	8047.43	1046.7	8.637		8908	8026.18	412.25	5.3164
				12.0837	0.954505					8909	8047.43	838.24	7.4842		8909	8026.18	347.82	5.001
				9.44717	0					8910	8047.43	665.3	6.6289		8910	8026.18	291.52	4.3391
				12.8018	0					8911	8047.43	605.48	6.1265		8911	8026.18	248.21	3.9133
				8.89203	0					8912	8047.43	473	5.4013		8912	8026.18	219.08	3.7141
				9.2279	0					8913	8047.43	357.23	4.6213		8913	8026.18	182.44	3.2927
				14.8971	0					8914	8047.43	319	4.7905		8914	8026.18	143.48	2.8779
				8.20049	0					8915	8047.43	262.17	3.9504		8915	8026.18	122.73	2.8292
				9.03849	0.962229					8916	8047.43	199.9	3.4126		8916	8026.18	101.67	2.3581
				20.3444	1.97996					8917	8047.43	170.78	3.1482		8917	8026.18	76.949	2.183
				7.48273	0					8918	8047.43	156.29	3.0166		8918	8026.18	68.359	2.2508
				10.2467	0					8919	8047.43	127.55	3.1981		8919	8026.18	67.816	2.0333
				5.13903	0					8920	8047.43	107.51	2.5484		8920	8026.18	57.461	1.9855
				3.82697	0					8921	8047.43	94.129	2.4381		8921	8026.18	44.91	1.8095
				13.0604	0					8922	8047.43	81.149	2.8021		8922	8026.18	39.513	1.8761
				8.95046	1.03675					8923	8047.43	82.664	2.4488		8923	8026.18	44.801	1.8556
				6.21943	0					8888	8047.06	63.672	5.4849		8888	8025.8	43.224	4.3902
				10.4979	0					8889	8047.06	61.502	4.0641		8889	8025.8	51.306	4.9898
				10.8148	0					8890	8047.06	69.988	4.88		8890	8025.8	59.756	3.9525
				6.56845	0					8891	8047.06	91.84	4.9895		8891	8025.8	62.629	4.0658
				6.49144	1.11619					8892	8047.06	108.54	4.8358		8892	8025.8	71.862	4.0661
				9.04359	0					8893	8047.06	136.75	5.2518		8893	8025.8	92.135	4.4524
				5.1062	0					8894	8047.06	181.74	7.7827		8894	8025.8	141.77	4.9975
				5.27538	0					8895	8047.06	231.36	6.351		8895	8025.8	148.46	5.8077
				16.3282	0					8896	8047.06	266.74	6.423		8896	8025.8	171.31	5.1296
				9.54521	0					8897	8047.06	290.34	6.6041		8897	8025.8	170.08	4.9053
				8.47486	0					8898	8047.06	324.99	6.7014		8898	8025.8	159.09	4.8107
				9.74762	0					8899	8047.06	334.56	6.6462		8899	8025.8	153.88	4.6442
				5.94429	0					8900	8047.06	436.07	7.2211		8900	8025.8	194.62	4.9077
				6.25146	0					8901	8047.06	622.84	8.3899		8901	8025.8	225.67	5.0406
				4.31783	0					8902	8047.06	898.78	9.8742		8902	8025.8	294.39	5.5029
				11.5432	0					8903	8047.06	1160.8	10.805		8903	8025.8	375.19	6.0078
				5.95314	0					8904	8047.06	1391.9	11.439		8904	8025.8	387.15	5.8578
				5.1209	0					8905	8047.06	1468.4	11.533		8905	8025.8	394.15	5.9388
				8.77635	0.970865					8906	8047.06	1227.9	9.9046		8906	8025.8	367.66	5.565
				4.95692	0					8907	8047.06	1044.4	9.0151		8907	8025.8	373.29	5.288
				5.94462	0					8908	8047.06	952.39	8.1478		8908	8025.8	356.19	5.0213
				6.28431	0					8909	8047.06	750.35	7.0673		8909	8025.8	306.65	4.4181
				11.0863	0					8910	8047.06	636.89	6.3925		8910	8025.8	268.98	4.2163
				9.89232	0					8911	8047.06	549.28	5.7944		8911	8025.8	246.4	3.9422
				8.04618	0					8912	8047.06	445.94	5.2464		8912	8025.8	208.17	3.5622
				7.37248	0.953752					8913	8047.06	373.35	4.6311		8913	8025.8	180.39	3.2605
				20.8553	0					8914	8047.06	284.83	4.2061		8914	8025.8	132.63	3.1143
				5.7578	0					8915	8047.06	228.95	3.8084		8915	8025.8	125.42	2.7599
				10.1602	1.04504					8916	8047.06	210.46	3.4438		8916	8025.8	92.839	2.3302
				10.1368	0.989379					8917	8047.06	167.42	3.0567		8917	8025.8	78.641	2.1457
				9.22496	0					8918	8047.06	144.61	2.9079		8918	8025.8	68.327	2.1217
				5.80558	0					8919	8047.06	130.88	2.6822		8919	8025.8	57.44	1.8431
				8.38754	0					8920	8047.06	95.389	2.5216		8920	8025.8	53.866	1.8397
				5.54154	0.997515					8921	8047.06	88.091	2.4853		8921	8025.8	51.787	1.7676
				8.63923	0.958923					8922	8047.06	83.05	3.0236		8922	8025.8	45.098	1.8872
				9.33286	1.03012					8923	8047.06	74.918	2.4545		8923	8025.8	34.418	1.7234
				5.17116	0					8888	8046.68	63.081	4.1903		8888	8025.43	49.642	4.0231
				12.2304	0.997593					8889	8046.68	74.542	4.5156		8889	8025.43	60.788	4.2165
				14.3712	0					8890	8046.68	69.319	6.0365		8890	8025.43	59.239	3.7579
				6.86282	0					8891	8046.68	85.748	4.7316		8891	8025.43	65.596	4.155
				9.8684	1.02892					8892	8046.68	98.472	4.9784		8892	8025.43	71.423	4.198
				16.6211	0.964964					8893	8046.68	127.82	5.2666		8893	8025.43	92.702	4.6899
				8.77622	0					8894	8046.68	165.86	5.3311		8894	8025.43	139.21	4.9406
				7.22732	0					8895	8046.68	211.8	6.2641		8895	8025.43	137.05	5.1456
				7.71364	0					8896	8046.68	231.42	6.5854		8896	8025.43	149.81	4.7402
				12.3639	0.964977					8897	8046.68	283.25	6.2608		8897	8025.43	153.48	4.7602
				6.85642	2.00499					8898	8046.68	284.55	6.4709		8898	8025.43	139.84	4.6215
				3.47819	0					8899	8046.68	314.5	6.3456		8899	8025.43	152.73	4.5578
				7.66887	1.02101					8900	8046.68	416.18	7.1598		8900	8025.43	170.8	4.5674
				4.57312	0					8901	8046.68	588.64	7.9555		8901	8025.43	217.47	4.8567
				7.26451	0					8902	8046.68	735.48	8.8124		8902	8025.43	262.81	5.2307
				10.6539	0					8903	8046.68	935.72	9.6669		8903	8025.43	304.34	5.3448
				11.3177	1.03712					8904	8046.68	1134.6	10.168		8904	8025.43	328.64	5.5057
				9.58619	1.04733					8905	8046.68	1120	9.9725		8905	8025.43	327.54	5.3688
				8.22794	0					8906	8046.68	965.95	8.8089		8906	8025.43	313.35	5.059
				6.62028	0					8907	8046.68	916.85	8.4042		8907	8025.43	310.88	4.9012
				4.98467	0					8908	8046.68	785.38	7.4841		8908	8025.43	316.46	4.7907
				5.91468	0					8909	8046.68	658.03	6.6006		8909	8025.43	259.46	4.2189
				7.446	1.91076					8910	8046.68	588.33	6.1944		8910	8025.43	248.71	3.9575
				9.91487	0					8911	8046.68	523.83	5.7355		8911	8025.43	223.88	3.7223
				4.63476	0					8912	8046.68	431.17	5.0893		8912	8025.43	203.1	3.4899
				6.22419	0					8913	8046.68	351.53	4.4997		8913	8025.43	167.83	3.083
				6.14014	0					8914	8046.68	285.52	4.2122		8914	8025.43	139.32	2.91
				7.13562	0.960632					8915	8046.68	231.8	3.8133		8915	8025.43	107.37	2.5763
				13.8684	1.68312					8916	8046.68	196.63	3.3317		8916	8025.43	91.216	2.2976
				3.9053	0					8917	8046.68	164.22	3.1102		8917	8025.43	80.685	2.2332
				9.83487	0					8918	8046.68	140.43	2.9128		8918	8025.43	67.601	2.2515
				13.8223	0					8919	8046.68	122.05	2.654		8919	8025.43	60.493	1.955
				7.10948	0					8920	8046.68	98.459	2.4782		8920	8025.43	54.85	2.1923
				13.9666	0					8921	8046.68	90.888	2.3605		8921	8025.43	43.27	1.7014
				7.98546	0.981053					8922	8046.68	71.681	2.3614		8922	8025.43	36.217	1.7949
				7.94416	0					8923	8046.68	77.278	2.3916		8923	8025.43	34.085	1.7324
				4.90293	0.926881					8888	8046.31	47.986	3.9843		8888	8025.06	46.745	3.5632
				4.85488	0					8889	8046.31	75.553	9.972		8889	8025.06	41.993	3.9871
				9.84618	0					8890	8046.31	68.42	4.4599		8890	8025.06	63.907	3.7661
				6.56081	0					8891	8046.31	91.321	4.5583		8891	8025.06	73.456	4.7718
				10.0996	0					8892	8046.31	109.26	4.9863		8892	8025.06	66.924	3.9174
				6.83119	0					8893	8046.31	113.61	4.8573		8893	8025.06	93.95	4.3464
				5.94827	0					8894	8046.31	159.57	5.8856		8894	8025.06	121.93	4.8614
				5.05129	0					8895	8046.31	198.02	5.8543		8895	8025.06	129.64	4.8059
				7.42614	0					8896	8046.31	225.32	6.0763		8896	8025.06	131.56	4.4574
				8.3663	0					8897	8046.31	269.21	6.3854		8897	8025.06	131.37	4.5326
				6.89883	0					8898	8046.31	289.13	6.4189		8898	8025.06	135.14	4.3533
				6.83812	0					8899	8046.31	274.15	6.0562		8899	8025.06	224.45	76.521
				4.74641	0					8900	8046.31	365.19	6.6858		8900	8025.06	160.43	4.3586
				7.34287	0					8901	8046.31	518.57	7.5657		8901	8025.06	186.27	4.5659
				17.9624	1.98281					8902	8046.31	629.11	8.0216		8902	8025.06	232.9	5.3319
				5.76365	0					8903	8046.31	820.94	8.8405		8903	8025.06	261.8	5.0362
				7.97128	0					8904	8046.31	906.17	9.0987		8904	8025.06	276.34	4.9489
				5.25223	0					8905	8046.31	831.07	8.6897		8905	8025.06	305.84	5.0275
				11.7981	0.974982					8906	8046.31	767.95	8.1478		8906	8025.06	261.79	4.5969
				10.2434	0					8907	8046.31	721.62	7.3923		8907	8025.06	290.16	4.683
				5.4172	0					8908	8046.31	679.24	6.8695		8908	8025.06	261.58	4.317
				8.1633	0					8909	8046.31	590.51	6.3088		8909	8025.06	235.76	3.9292
				7.17242	1.03925					8910	8046.31	527.32	5.8884		8910	8025.06	215.18	3.8502
				8.5261	0					8911	8046.31	475.43	5.4558		8911	8025.06	206.51	3.6233
				13.4599	0					8912	8046.31	403.69	4.9448		8912	8025.06	182.69	3.3738
				12.9549	0					8913	8046.31	337.2	4.3051		8913	8025.06	151.71	2.9288
				6.38778	0					8914	8046.31	262.79	3.9673		8914	8025.06	119.76	2.6864
				10.3359	0					8915	8046.31	240.38	3.802		8915	8025.06	110.07	2.668
				8.03088	0.929112					8916	8046.31	171.56	3.2612		8916	8025.06	96.881	2.3665
				4.948	0					8917	8046.31	156.76	2.9664		8917	8025.06	71.364	2.0381
				9.29574	2.08255					8918	8046.31	129.36	2.7217		8918	8025.06	68.969	1.9836
				3.99246	0					8919	8046.31	100.7	2.4599		8919	8025.06	51.116	1.8907
				5.75994	0					8920	8046.31	100.55	2.4464		8920	8025.06	47.258	1.8225
				7.24222	1.13614					8921	8046.31	81.685	2.3078		8921	8025.06	40.901	1.6576
				5.67901	0					8922	8046.31	62.382	2.2755		8922	8025.06	41.307	2.247
				6.14451	0					8923	8046.31	65.457	2.208		8923	8025.06	36.56	1.747
				7.9105	0					8888	8045.94	52.252	3.6851		8888	8024.69	28.597	3.7206
				5.36277	0					8889	8045.94	56.157	4.9422		8889	8024.69	52.382	4.3915
				11.8724	1.81331					8890	8045.94	79.606	4.6975		8890	8024.69	56.558	3.669
				11.1178	0.94568					8891	8045.94	82.231	4.7339		8891	8024.69	63.82	4.7455
				12.7967	0.950804					8892	8045.94	89.105	4.7123		8892	8024.69	64.649	3.8071
				5.88849	0					8893	8045.94	119.77	4.9185		8893	8024.69	74.574	4.1139
				4.17988	0					8894	8045.94	163.82	5.5114		8894	8024.69	111.96	4.736
				8.86353	0.970272					8895	8045.94	206.76	5.7828		8895	8024.69	110.36	5.0056
				6.13737	0					8896	8045.94	245.5	6.3892		8896	8024.69	122.82	4.6289
				6.61832	0					8897	8045.94	267.75	6.3841		8897	8024.69	132.7	4.3082
				6.87825	0					8898	8045.94	300.14	6.6599		8898	8024.69	112.87	4.0287
				5.82268	0					8899	8045.94	296.84	7.0523		8899	8024.69	133.16	4.5259
				5.10166	0					8900	8045.94	360.41	6.5999		8900	8024.69	143.26	4.261
				10.3801	1.01589					8901	8045.94	446.01	7.0001		8901	8024.69	186.34	4.5045
				12.3618	0					8902	8045.94	562.04	7.439		8902	8024.69	215.37	5.1391
				5.86048	0					8903	8045.94	669.15	8.0041		8903	8024.69	228.11	4.6046
				9.66913	0					8904	8045.94	733.73	8.0941		8904	8024.69	220.45	4.4575
				11.7577	0					8905	8045.94	707.3	7.719		8905	8024.69	230.01	4.7837
				5.35353	0					8906	8045.94	662.44	7.2732		8906	8024.69	232.44	4.3071
				4.23737	0					8907	8045.94	644.53	6.9596		8907	8024.69	243.34	4.2626
				6.47277	0					8908	8045.94	590.99	6.4861		8908	8024.69	227.43	3.9932
				6.09292	0					8909	8045.94	546.53	5.9312		8909	8024.69	201.32	3.8812
				5.42313	0					8910	8045.94	481.32	5.6769		8910	8024.69	194.89	3.5239
				9.45443	0					8911	8045.94	436.04	5.2053		8911	8024.69	182.38	3.4163
				11.0159	0					8912	8045.94	382.22	4.7923		8912	8024.69	163.27	3.1673
				6.78524	0					8913	8045.94	324.49	4.2409		8913	8024.69	146.26	2.862
				8.38094	0					8914	8045.94	260.1	3.8597		8914	8024.69	122.55	2.7042
				6.39456	0					8915	8045.94	217.11	3.5911		8915	8024.69	103.23	2.5414
				14.5699	1.82818					8916	8045.94	168.79	3.0675		8916	8024.69	84.839	2.1839
				6.28281	0					8917	8045.94	139.6	2.8526		8917	8024.69	67.803	2.0564
				7.66482	0					8918	8045.94	135.34	2.8101		8918	8024.69	57.634	1.9835
				4.33622	0					8919	8045.94	108.61	2.5596		8919	8024.69	55.567	1.9122
				8.42525	0					8920	8045.94	87.175	2.3924		8920	8024.69	46.773	1.837
				5.4686	0.744013					8921	8045.94	71.34	2.2085		8921	8024.69	39.357	1.6518
				3.62416	0					8922	8045.94	69.519	2.2892		8922	8024.69	41.186	1.7688
				9.75017	0.943357					8923	8045.94	66.274	2.2181		8923	8024.69	38.247	1.7881
				9.00216	0					8888	8045.57	54.968	8.6824		8888	8024.31	48.666	4.8154
				7.78972	0					8889	8045.57	58.078	4.3613		8889	8024.31	42.272	3.7153
				3.81973	0					8890	8045.57	87.668	7.0786		8890	8024.31	45.876	3.5325
				6.32197	0					8891	8045.57	91.069	5.5014		8891	8024.31	62.613	4.3866
				6.89942	0					8892	8045.57	109.36	5.2042		8892	8024.31	62.08	3.8071
				4.34375	0					8893	8045.57	132.71	5.2103		8893	8024.31	94.307	4.2777
				12.4935	0.736933					8894	8045.57	165.67	8.1489		8894	8024.31	83.568	4.0051
				4.05136	0					8895	8045.57	190.75	5.632		8895	8024.31	110.47	4.4279
				10.5683	0.957024					8896	8045.57	236.57	6.371		8896	8024.31	101.91	3.7314
				4.80514	1.04197					8897	8045.57	279.16	6.5265		8897	8024.31	108.75	4.0117
				1.90272	0					8898	8045.57	288.34	6.2631		8898	8024.31	102.72	3.9407
				8.95974	0					8899	8045.57	270.51	5.9925		8899	8024.31	115.73	4.8
				8.01219	0					8900	8045.57	311.72	6.3097		8900	8024.31	125.65	4.1559
				4.7172	0					8901	8045.57	379.99	6.4192		8901	8024.31	151.35	4.1144
				5.28232	0					8902	8045.57	498.62	6.9581		8902	8024.31	176.13	4.2582
				5.01827	0					8903	8045.57	596.88	7.5262		8903	8024.31	192.33	4.3263
				3.16589	0					8904	8045.57	583.33	7.2447		8904	8024.31	200.48	4.281
				4.10744	0					8905	8045.57	562.59	6.9975		8905	8024.31	201.27	4.1633
				7.83939	0					8906	8045.57	568.32	6.5874		8906	8024.31	210.7	4.3331
				7.90135	0					8907	8045.57	538.56	6.4139		8907	8024.31	198.03	3.9449
				4.3656	0					8908	8045.57	532.21	6.1235		8908	8024.31	191.93	3.5756
				6.19274	1.01382					8909	8045.57	513.96	5.8237		8909	8024.31	172.55	3.3199
				4.36919	0					8910	8045.57	435.57	5.2824		8910	8024.31	172.82	3.3864
				8.32826	0					8911	8045.57	402.29	5.0014		8911	8024.31	160.84	3.5023
				7.80259	0					8912	8045.57	349.43	4.5743		8912	8024.31	149.02	2.9786
				9.36384	0.968256					8913	8045.57	278.65	4.019		8913	8024.31	124.29	2.6925
				5.62399	0					8914	8045.57	241.52	3.7478		8914	8024.31	111.56	2.6755
				6.18232	0					8915	8045.57	198.07	3.4766		8915	8024.31	90.992	2.4243
				6.34454	0					8916	8045.57	158.2	2.9854		8916	8024.31	80.399	2.1271
				4.27756	0.894941					8917	8045.57	134.94	3.1276		8917	8024.31	66.906	1.9535
				2.30714	0					8918	8045.57	117.22	2.627		8918	8024.31	56.653	1.98
				10.4431	0					8919	8045.57	107.26	2.5285		8919	8024.31	48.43	1.6885
				8.66629	0					8920	8045.57	80.77	2.5249		8920	8024.31	49.272	1.7209
				8.26238	0					8921	8045.57	78.219	2.3069		8921	8024.31	41.013	1.6197
				8.76308	0.970167					8922	8045.57	68.717	2.3021		8922	8024.31	35.978	3.0943
				8.74092	0					8923	8045.57	59.9	2.1219		8923	8024.31	38.186	1.8065
				4.70504	0					8888	8045.19	55.859	4.1545		8888	8023.94	42.728	4.6483
				19.3642	0.978494					8889	8045.19	48.021	4.1471		8889	8023.94	37.698	4.1619
				7.89056	0					8890	8045.19	65.524	4.1721		8890	8023.94	47.477	3.5639
				6.58963	0					8891	8045.19	99.106	6.1308		8891	8023.94	57.685	3.9452
				3.83415	0					8892	8045.19	123.22	5.0529		8892	8023.94	63.422	3.8192
				10.0037	0					8893	8045.19	123.36	5.1494		8893	8023.94	84.737	4.1965
				10.0653	0					8894	8045.19	139.22	5.1807		8894	8023.94	93.3	4.1401
				9.2411	0					8895	8045.19	200.05	6.0093		8895	8023.94	99.832	5.2346
				9.54116	0					8896	8045.19	242.92	6.1649		8896	8023.94	92.717	3.7872
				4.97864	2.04148					8897	8045.19	266.18	6.4043		8897	8023.94	87.679	3.6598
				6.47767	0					8898	8045.19	243.84	6.0124		8898	8023.94	89.514	3.5962
				3.56132	0.928713					8899	8045.19	255.66	6.2097		8899	8023.94	112.48	3.8752
				6.18941	0					8900	8045.19	285.98	6.207		8900	8023.94	119.59	3.9733
				5.08829	0					8901	8045.19	352.76	6.2025		8901	8023.94	144.1	3.9381
				7.0734	0					8902	8045.19	434.08	6.6447		8902	8023.94	146.08	3.9509
				6.94576	0					8903	8045.19	491.99	6.8305		8903	8023.94	184.73	4.1756
				7.4015	0					8904	8045.19	483.35	6.439		8904	8023.94	175.03	3.9097
				7.31483	0.814826					8905	8045.19	478.89	6.57		8905	8023.94	177.89	4.0136
				3.91872	0					8906	8045.19	480.88	6.1321		8906	8023.94	184.82	4.359
				8.4161	0					8907	8045.19	484.43	6.1163		8907	8023.94	175.91	3.5705
				5.8932	0					8908	8045.19	494.37	5.936		8908	8023.94	162.46	3.408
				4.25237	0					8909	8045.19	455.64	5.4837		8909	8023.94	155.73	3.4515
				5.26886	0					8910	8045.19	391.52	5.0635		8910	8023.94	141.09	3.1603
				2.84092	0					8911	8045.19	366.51	4.7113		8911	8023.94	146.12	3.0266
				4.90157	0					8912	8045.19	307.09	4.4096		8912	8023.94	132.63	2.9386
				2.59253	0					8913	8045.19	270.76	3.9905		8913	8023.94	115.33	2.5691
				5.74861	0					8914	8045.19	232.13	3.7826		8914	8023.94	99.104	2.4624
				6.89446	0					8915	8045.19	188.82	3.3687		8915	8023.94	81.034	2.48
				7.85886	0					8916	8045.19	141.38	2.8271		8916	8023.94	77.117	2.1691
				4.38794	0					8917	8045.19	128.72	2.7334		8917	8023.94	67.371	1.9556
				6.44719	0					8918	8045.19	114.54	2.5743		8918	8023.94	53.653	1.9496
				5.91246	0					8919	8045.19	102.87	2.4311		8919	8023.94	51.124	1.7331
				14.8193	0					8920	8045.19	91.273	2.5145		8920	8023.94	47.34	1.7969
				7.83965	0					8921	8045.19	74.581	2.1896		8921	8023.94	45.101	1.7215
				5.9225	0					8922	8045.19	69.33	2.3328		8922	8023.94	29.892	2.8112
				12.3143	0					8923	8045.19	60.969	2.2351		8923	8023.94	37.434	1.9491
				7.25405	0					8888	8044.82	49.824	4.9594		8888	8023.57	36.182	3.7205
				3.41445	0					8889	8044.82	61.333	4.221		8889	8023.57	44.997	3.3834
				5.16358	0					8890	8044.82	83.425	4.3917		8890	8023.57	46.54	4.3047
				16.8161	0.766071					8891	8044.82	76.069	4.3579		8891	8023.57	61.127	5.1994
				6.71838	0					8892	8044.82	99.628	4.9566		8892	8023.57	61.521	4.1606
				3.81119	0					8893	8044.82	137.89	5.219		8893	8023.57	79.367	4.8773
				5.7482	0					8894	8044.82	175.93	6.7754		8894	8023.57	82.801	4.1681
				6.73538	0					8895	8044.82	209.82	5.7126		8895	8023.57	80.07	3.9913
				10.4917	1.03217					8896	8044.82	255.93	6.3498		8896	8023.57	83.961	3.6904
				4.82093	0					8897	8044.82	229.78	5.8536		8897	8023.57	85.663	4.5593
				5.82311	1.02415					8898	8044.82	228.03	5.7079		8898	8023.57	83.057	3.5505
				5.6297	0					8899	8044.82	236.43	5.5232		8899	8023.57	100.29	3.7334
				12.8811	0					8900	8044.82	253.06	5.558		8900	8023.57	115.72	3.8249
				8.06683	0.758396					8901	8044.82	307.95	5.7216		8901	8023.57	122.25	3.7726
				6.52949	0					8902	8044.82	379.97	6.072		8902	8023.57	138.68	3.7715
				4.84846	0					8903	8044.82	398.63	6.1828		8903	8023.57	140.06	3.7564
				10.561	0					8904	8044.82	406.84	5.9717		8904	8023.57	150.41	3.7235
				5.42868	1.02766					8905	8044.82	417.19	6.0252		8905	8023.57	164.1	3.9059
				7.39483	0					8906	8044.82	409.62	5.6615		8906	8023.57	147.33	3.3766
				7.38607	0					8907	8044.82	408.2	5.6312		8907	8023.57	148.85	3.3624
				8.89562	0					8908	8044.82	425.41	5.4007		8908	8023.57	149.99	3.1388
				6.24052	0					8909	8044.82	403.01	5.3332		8909	8023.57	134.53	2.9187
				7.40823	0					8910	8044.82	344.44	4.6901		8910	8023.57	138.03	3.1113
				7.0285	0.948052					8911	8044.82	317.48	4.4665		8911	8023.57	129.99	2.8406
				9.16483	1.04063					8912	8044.82	271.26	4.283		8912	8023.57	125.37	2.9988
				7.63678	0					8913	8044.82	231.74	3.6743		8913	8023.57	98.433	2.4366
				6.18246	0					8914	8044.82	209.34	3.5144		8914	8023.57	99.224	2.413
				8.56341	0					8915	8044.82	175.97	3.276		8915	8023.57	81.274	2.6206
				5.91142	0					8916	8044.82	134.81	2.7929		8916	8023.57	62.648	2.7919
				6.66067	0					8917	8044.82	130.62	2.7824		8917	8023.57	62.336	2.405
				4.38606	0					8918	8044.82	104.93	2.4851		8918	8023.57	59.4	2.0156
				9.31914	1.01089					8919	8044.82	91.529	2.3175		8919	8023.57	46.734	1.7663
				6.18487	0					8920	8044.82	79.028	2.5389		8920	8023.57	34.472	1.6802
				5.21857	0					8921	8044.82	63.624	2.0026		8921	8023.57	37.6	1.8914
				2.89146	0					8922	8044.82	63.139	2.156		8922	8023.57	35.645	2.5963
				4.06837	0					8923	8044.82	58.098	2.3411		8923	8023.57	31.886	1.5795
				5.09202	0					8888	8044.45	39.177	3.7169		8888	8023.2	34.069	6.8136
				11.5143	1.06294					8889	8044.45	51.241	3.7175		8889	8023.2	39.236	4.4379
				14.3331	0.958582					8890	8044.45	68.122	4.3358		8890	8023.2	41.705	3.2756
				8.86693	0.889933					8891	8044.45	78.493	4.4707		8891	8023.2	45.418	3.7293
				5.19341	0					8892	8044.45	88.716	4.6453		8892	8023.2	53.695	4.1655
				3.98047	0.923411					8893	8044.45	115.77	5.1208		8893	8023.2	60.99	3.6653
				7.2581	0					8894	8044.45	160.41	5.72		8894	8023.2	86.47	3.8726
				5.39583	0					8895	8044.45	159.58	5.377		8895	8023.2	81.705	3.8332
				4.49339	0					8896	8044.45	195.12	5.7633		8896	8023.2	73.622	3.4497
				6.82263	0					8897	8044.45	201.81	5.4678		8897	8023.2	82.947	3.6458
				4.49831	0					8898	8044.45	192.67	5.3807		8898	8023.2	79.478	5.0023
				4.56736	0					8899	8044.45	228.96	5.485		8899	8023.2	90.755	3.9382
				2.78517	0					8900	8044.45	237.53	5.3744		8900	8023.2	102.85	3.5211
				4.00001	0					8901	8044.45	267.67	5.6907		8901	8023.2	116.14	3.8988
				6.44264	0					8902	8044.45	306.72	5.562		8902	8023.2	125.22	3.5217
				5.55002	0					8903	8044.45	327.49	5.6154		8903	8023.2	139.47	3.6064
				8.51315	0					8904	8044.45	337.07	5.511		8904	8023.2	138.19	3.443
				6.5324	0					8905	8044.45	373.35	5.8338		8905	8023.2	142.4	3.503
				14.0308	0					8906	8044.45	362.74	5.2066		8906	8023.2	131.98	3.2503
				8.49668	0					8907	8044.45	362.92	5.2346		8907	8023.2	144.77	3.1856
				4.92876	0					8908	8044.45	358.85	4.9813		8908	8023.2	126.82	2.8892
				14.2976	0.8913					8909	8044.45	321.37	4.569		8909	8023.2	120.73	2.7747
				7.38653	0					8910	8044.45	309.12	4.4371		8910	8023.2	117.97	2.7736
				12.3498	0					8911	8044.45	278.21	4.1579		8911	8023.2	123.84	2.8447
				4.40789	0.910347					8912	8044.45	240.93	3.8686		8912	8023.2	103.2	2.5498
				3.24246	0					8913	8044.45	210.03	3.5564		8913	8023.2	96.65	2.3486
				3.12848	0					8914	8044.45	190.61	3.3654		8914	8023.2	83.127	2.2721
				7.32267	0					8915	8044.45	155.27	3.8803		8915	8023.2	74.456	2.3529
				6.04299	0					8916	8044.45	133.05	2.7393		8916	8023.2	69.647	2.1136
				5.08366	0					8917	8044.45	109.58	2.584		8917	8023.2	50.888	1.8015
				4.55168	0					8918	8044.45	97.684	2.5346		8918	8023.2	51.57	1.7517
				5.46023	0					8919	8044.45	91.24	2.333		8919	8023.2	42.213	1.5923
				5.40632	0					8920	8044.45	70.4	2.1123		8920	8023.2	40.87	1.6253
				10.9852	0					8921	8044.45	67.296	2.4911		8921	8023.2	33.603	1.4642
				3.50545	0					8922	8044.45	56.707	2.1458		8922	8023.2	29.552	1.7135
				5.07655	0					8923	8044.45	51.033	2.0437		8923	8023.2	37.528	1.6034
				8.23016	0					8888	8044.07	40.847	3.8244		8888	8022.83	34.099	2.9268
				9.67527	0.836212					8889	8044.07	42.367	3.6063		8889	8022.83	32.194	4.1172
				9.48763	0					8890	8044.07	64.006	4.0544		8890	8022.83	38.861	3.131
				4.82025	0					8891	8044.07	72.379	4.5777		8891	8022.83	47.355	3.4484
				5.86113	0					8892	8044.07	95.083	4.9766		8892	8022.83	53.899	3.7476
				6.06179	0					8893	8044.07	109.81	4.8316		8893	8022.83	59.1	3.4326
				7.39437	0					8894	8044.07	146.43	5.8264		8894	8022.83	61.357	3.707
				4.00844	0					8895	8044.07	167.3	5.3317		8895	8022.83	74.211	3.6916
				5.92315	0					8896	8044.07	178.05	5.2713		8896	8022.83	64.165	3.3384
				10.9156	1.1139					8897	8044.07	188.92	5.2069		8897	8022.83	71.611	3.3216
				5.4187	0					8898	8044.07	191.98	5.2555		8898	8022.83	84.374	3.9581
				14.4759	0					8899	8044.07	189.9	5.0297		8899	8022.83	90.599	4.4345
				6.0588	0					8900	8044.07	206.32	4.9951		8900	8022.83	92.167	4.263
				6.40165	0					8901	8044.07	234.86	5.2202		8901	8022.83	102.1	3.3494
				7.7007	0					8902	8044.07	274.3	5.3405		8902	8022.83	103.71	3.3876
				5.41177	0					8903	8044.07	273.03	5.1511		8903	8022.83	121.32	3.6474
				5.06379	0					8904	8044.07	307.92	5.1421		8904	8022.83	119.69	3.2802
				9.0002	0					8905	8044.07	311.73	5.2152		8905	8022.83	127.45	3.3555
				3.06497	0					8906	8044.07	300.62	4.8132		8906	8022.83	108.36	3.0167
				6.95079	0					8907	8044.07	304.9	4.7977		8907	8022.83	116.81	3.0147
				7.29085	0					8908	8044.07	298.86	4.6939		8908	8022.83	107.42	2.8047
				7.82736	0					8909	8044.07	280.96	4.3724		8909	8022.83	106.57	2.6763
				4.96604	0					8910	8044.07	264.21	4.148		8910	8022.83	99.575	2.6474
				8.71047	0					8911	8044.07	243.81	3.8209		8911	8022.83	119.06	2.6626
				9.57383	0					8912	8044.07	194.67	3.5532		8912	8022.83	91.954	2.374
				9.52279	0					8913	8044.07	197.48	3.2815		8913	8022.83	86.886	2.2205
				5.99789	0					8914	8044.07	161.77	3.1144		8914	8022.83	81.916	2.3011
				4.67486	0					8915	8044.07	139.08	3.0213		8915	8022.83	76.476	2.2766
				8.37662	0					8916	8044.07	109.53	2.5407		8916	8022.83	56.079	1.9329
				4.21638	0					8917	8044.07	101.87	2.415		8917	8022.83	57.431	1.8595
				7.07497	0					8918	8044.07	89.821	2.4009		8918	8022.83	44.438	1.7349
				5.54775	0					8919	8044.07	78.692	2.1514		8919	8022.83	44.197	1.6581
				6.49046	0					8920	8044.07	66.707	2.1211		8920	8022.83	41.038	2.4176
				9.19385	0					8921	8044.07	60.259	1.951		8921	8022.83	34.083	1.6052
				4.5481	0					8922	8044.07	63.005	2.132		8922	8022.83	32.876	1.7361
				8.49119	0					8923	8044.07	55.963	2.1096		8923	8022.83	27.409	1.578
				11.0108	0					8888	8043.7	41.381	4.4514		8888	8022.45	35.614	3.221
				6.45118	0					8889	8043.7	50.302	3.8589		8889	8022.45	41.791	3.4596
				2.75124	0					8890	8043.7	45.534	3.702		8890	8022.45	51.841	7.4908
				18.5587	0.731509					8891	8043.7	54.644	4.4174		8891	8022.45	40.352	3.4392
				13.274	0					8892	8043.7	80.752	4.7858		8892	8022.45	65.267	3.7024
				12.2694	0					8893	8043.7	112.2	4.7311		8893	8022.45	60.191	3.7069
				7.50894	0					8894	8043.7	103.87	4.6141		8894	8022.45	60.274	3.5143
				5.04333	0					8895	8043.7	151.18	5.2918		8895	8022.45	63.802	3.4391
				5.50017	0					8896	8043.7	171.84	7.7153		8896	8022.45	63.726	3.2579
				5.22122	0					8897	8043.7	149.81	4.9156		8897	8022.45	69.036	3.4625
				5.61128	0					8898	8043.7	168.98	4.7854		8898	8022.45	83.113	3.7287
				10.8563	0					8899	8043.7	160.6	4.9613		8899	8022.45	77.989	3.2628
				6.1172	0					8900	8043.7	190.09	4.8522		8900	8022.45	75.134	3.2657
				6.68231	0					8901	8043.7	222.99	4.9539		8901	8022.45	98.396	3.9302
				11.2237	0.829839					8902	8043.7	225.57	4.8336		8902	8022.45	93.378	3.1723
				8.06709	0					8903	8043.7	237.97	4.7114		8903	8022.45	94.901	3.0096
				10.7624	1.0465					8904	8043.7	248.65	4.6671		8904	8022.45	110.93	3.3152
				3.43388	1.02899					8905	8043.7	267.7	4.8052		8905	8022.45	107.96	3.072
				6.86374	0					8906	8043.7	269.79	4.4641		8906	8022.45	118.73	3.6117
				7.60842	0					8907	8043.7	270.61	4.5398		8907	8022.45	99.464	2.7194
				7.39078	0					8908	8043.7	257.51	4.2023		8908	8022.45	104.52	2.6576
				5.47132	0					8909	8043.7	232.57	3.9553		8909	8022.45	97.03	2.5246
				6.59198	0					8910	8043.7	211.5	3.8518		8910	8022.45	93.315	2.5505
				9.68396	0					8911	8043.7	204.44	3.6801		8911	8022.45	86.019	2.5454
				4.12381	0					8912	8043.7	181.36	3.3417		8912	8022.45	85.527	2.3775
				5.06011	0					8913	8043.7	163	3.0718		8913	8022.45	79.201	2.1514
				3.06685	0					8914	8043.7	150.01	3.1371		8914	8022.45	79.594	2.1682
				10.4341	0					8915	8043.7	126.3	2.8252		8915	8022.45	62.279	2.0374
				4.49131	0					8916	8043.7	106.82	2.4774		8916	8022.45	57.074	1.8915
				12.0183	0					8917	8043.7	96.401	2.4479		8917	8022.45	53.48	1.7836
				6.36913	0					8918	8043.7	80.79	2.245		8918	8022.45	43.656	1.7596
				8.67204	0					8919	8043.7	67.333	2.0616		8919	8022.45	42.243	1.6973
				7.97311	0					8920	8043.7	58.35	1.9939		8920	8022.45	37.453	4.3608
				5.24517	0					8921	8043.7	55.532	1.9578		8921	8022.45	34.745	1.5866
				8.68236	0.990726					8922	8043.7	53.149	2.0989		8922	8022.45	31.135	1.6061
				8.66354	0					8923	8043.7	47.149	1.8675		8923	8022.45	27.136	1.5429
				5.17334	0					8888	8043.33	52.858	6.616		8888	8022.08	32.968	3.5835
				4.07958	0					8889	8043.33	46.042	3.8324		8889	8022.08	33.381	3.1299
				7.94657	0.90511					8890	8043.33	55.372	4.4621		8890	8022.08	35.366	4.8373
				8.99425	0					8891	8043.33	64.688	4.43		8891	8022.08	55.349	7.0813
				1.36486	0					8892	8043.33	70.335	4.0533		8892	8022.08	43.829	3.431
				10.6688	0					8893	8043.33	96.713	4.89		8893	8022.08	60.138	3.4455
				10.214	1.07945					8894	8043.33	117.97	7.006		8894	8022.08	56.357	3.7605
				19.3543	2.4201					8895	8043.33	129.71	6.3537		8895	8022.08	52.55	3.4552
				13.5278	1.83549					8896	8043.33	134.3	5.0216		8896	8022.08	55.052	2.8565
				5.42203	0.89193					8897	8043.33	146.12	5.542		8897	8022.08	69.408	4.4819
				11.7094	1.06023					8898	8043.33	139.64	4.5865		8898	8022.08	66.801	3.1865
				4.96779	0					8899	8043.33	163.8	4.7094		8899	8022.08	73.837	3.1949
				5.3042	0					8900	8043.33	187.32	4.7777		8900	8022.08	78.452	3.8574
				7.46947	0					8901	8043.33	194.05	4.894		8901	8022.08	83.12	3.5491
				11.51	0.99668					8902	8043.33	199.04	4.475		8902	8022.08	88.92	3.2839
				8.32277	0					8903	8043.33	217.3	4.4762		8903	8022.08	89.395	3.4855
				12.2585	0					8904	8043.33	221.05	4.3891		8904	8022.08	98.203	2.9727
				7.20667	0					8905	8043.33	221.57	4.443		8905	8022.08	98.02	3.0162
				5.08356	0					8906	8043.33	222.67	4.166		8906	8022.08	94.14	2.7482
				8.04128	0					8907	8043.33	230.61	4.1563		8907	8022.08	93.465	2.6934
				7.79351	0					8908	8043.33	215.35	3.8768		8908	8022.08	95.768	2.5594
				7.58293	0					8909	8043.33	201.61	4.2242		8909	8022.08	87.621	2.4455
				7.01824	1.067					8910	8043.33	188.24	3.5268		8910	8022.08	83.119	2.3945
				6.29893	0.966772					8911	8043.33	178.82	3.3465		8911	8022.08	90.18	2.7933
				5.39624	0					8912	8043.33	175.1	3.2437		8912	8022.08	77.614	2.2411
				10.0644	0					8913	8043.33	150.42	2.9269		8913	8022.08	68.683	2.1364
				13.2512	0.991911					8914	8043.33	133.39	2.8094		8914	8022.08	67.376	2.274
				8.91595	0.892744					8915	8043.33	113.09	2.6575		8915	8022.08	56.648	1.9689
				11.4536	0					8916	8043.33	93.975	2.3707		8916	8022.08	58.288	1.7924
				11.7994	1.06113					8917	8043.33	85.563	2.2648		8917	8022.08	44.743	1.6916
				9.9916	0					8918	8043.33	77.337	2.108		8918	8022.08	37.903	1.6083
				2.62012	0					8919	8043.33	66.284	2.0455		8919	8022.08	41.688	1.5764
				8.71524	0					8920	8043.33	53.601	2.0245		8920	8022.08	34.791	2.2605
				5.53092	0					8921	8043.33	58.453	2.0548		8921	8022.08	29.64	1.5437
				7.00412	0					8922	8043.33	47.701	2.0054		8922	8022.08	27.699	1.6298
				3.82946	0					8923	8043.33	41.77	1.9461		8923	8022.08	24.54	1.464
				5.0106	0					8888	8042.96	47.086	3.6273		8888	8021.71	28.548	3.7197
				5.85904	0					8889	8042.96	50.77	3.8745		8889	8021.71	32.71	3.2099
				8.15101	1.11472					8890	8042.96	51.751	3.7852		8890	8021.71	34.087	3.0443
				6.24758	0					8891	8042.96	63.233	4.3029		8891	8021.71	46.206	3.5182
				3.7735	0					8892	8042.96	65.871	4.0997		8892	8021.71	44.491	3.3673
				6.20923	0					8893	8042.96	100.21	4.5207		8893	8021.71	48.803	3.3618
				7.23281	0					8894	8042.96	109.89	4.3259		8894	8021.71	52.204	3.1928
				2.42184	0					8895	8042.96	105.14	4.9873		8895	8021.71	59.245	3.3613
				5.74088	0					8896	8042.96	117.37	4.4407		8896	8021.71	57.802	3.2769
				9.19842	1.09492					8897	8042.96	142.91	5.1924		8897	8021.71	70.724	4.5294
				3.21283	0					8898	8042.96	132.05	4.4542		8898	8021.71	63.36	3.1234
				10.8271	1.05917					8899	8042.96	158.52	4.7057		8899	8021.71	68.058	3.3885
				8.06245	0					8900	8042.96	173.97	4.5881		8900	8021.71	79.206	3.2278
				13.554	1.94979					8901	8042.96	159.95	4.1914		8901	8021.71	82.277	3.0055
				8.23303	0					8902	8042.96	174.7	4.2136		8902	8021.71	75.618	2.8057
				6.43233	0					8903	8042.96	183.03	4.1726		8903	8021.71	89.773	2.9739
				5.88173	0.753424					8904	8042.96	170.71	4.6664		8904	8021.71	86.866	2.8531
				4.68738	0					8905	8042.96	192.1	4.1444		8905	8021.71	82.743	2.7833
				4.54492	0					8906	8042.96	192.71	3.8307		8906	8021.71	85.279	2.7864
				5.11466	0					8907	8042.96	199.24	3.8404		8907	8021.71	72.397	2.4042
				11.2017	0					8908	8042.96	175.85	3.5271		8908	8021.71	78.315	2.3997
				11.5547	0					8909	8042.96	219	35.448		8909	8021.71	71.641	2.2505
				8.05049	0					8910	8042.96	174.54	3.3485		8910	8021.71	76.955	2.3513
				7.57606	0					8911	8042.96	163.91	3.266		8911	8021.71	79.408	2.2461
				12.1879	0.984949					8912	8042.96	141.44	3.0405		8912	8021.71	67.465	2.0791
				10.9701	0					8913	8042.96	146.31	2.9696		8913	8021.71	63.885	1.9857
				6.26878	0					8914	8042.96	116.74	2.6967		8914	8021.71	60.83	1.9621
				9.2281	0.997754					8915	8042.96	105.24	2.5676		8915	8021.71	51.651	1.8993
				5.62482	0					8916	8042.96	84.069	2.2531		8916	8021.71	45.335	1.7132
				3.55156	0					8917	8042.96	80.062	2.1989		8917	8021.71	46.696	1.6519
				7.27791	0					8918	8042.96	77.251	2.1564		8918	8021.71	37.93	1.624
				5.49891	0					8919	8042.96	67.146	1.9636		8919	8021.71	35.867	2.0881
				7.16248	0					8920	8042.96	65.116	1.9943		8920	8021.71	29.967	1.6795
				5.203	0					8921	8042.96	50.912	2.0618		8921	8021.71	25.908	1.4744
				6.3933	0					8922	8042.96	42.712	1.938		8922	8021.71	23.407	1.5294
				5.25083	0					8923	8042.96	36.484	1.7877		8923	8021.71	18.383	1.4244
				11.1931	0					8888	8042.58	40.118	3.5569		8888	8021.34	36.117	4.5678
				7.33921	0					8889	8042.58	51.599	4.9662		8889	8021.34	39.176	4.8605
				13.5864	1.88448					8890	8042.58	58.581	4.0823		8890	8021.34	44.365	3.6645
				6.26167	0					8891	8042.58	67.854	4.2877		8891	8021.34	41.56	3.4255
				2.9653	0					8892	8042.58	59.832	3.6858		8892	8021.34	46.99	4.3301
				7.35058	0.699669					8893	8042.58	98.836	5.8742		8893	8021.34	48.868	3.3193
				9.6073	2.14271					8894	8042.58	94.467	4.5544		8894	8021.34	52.408	3.1882
				10.9357	0.714545					8895	8042.58	98.601	4.2201		8895	8021.34	55.994	3.6322
				6.79184	0					8896	8042.58	92.747	4.8135		8896	8021.34	57.503	3.7699
				9.89886	0					8897	8042.58	131.14	5.2959		8897	8021.34	59.474	3.0255
				6.37453	1.02535					8898	8042.58	126.86	4.6223		8898	8021.34	69.018	3.2789
				5.65388	0					8899	8042.58	151.71	5.108		8899	8021.34	66.729	3.3408
				6.8538	0					8900	8042.58	144.75	4.2264		8900	8021.34	67.947	3.0847
				9.90173	0					8901	8042.58	150.54	4.7157		8901	8021.34	63.477	2.6969
				5.98353	0					8902	8042.58	149.58	3.9531		8902	8021.34	65.958	2.5716
				8.51178	0.958519					8903	8042.58	160.12	4.5904		8903	8021.34	75.302	2.7697
				5.14098	1.12179					8904	8042.58	168.31	3.9697		8904	8021.34	80.893	2.6935
				7.57319	0					8905	8042.58	179.98	3.8707		8905	8021.34	78.967	2.6992
				5.57428	0					8906	8042.58	162.14	3.5723		8906	8021.34	79.079	3.7396
				5.1994	0					8907	8042.58	171.59	3.5795		8907	8021.34	68.819	2.3867
				6.52115	0					8908	8042.58	161.13	3.3277		8908	8021.34	74.894	2.3387
				12.6704	0.962095					8909	8042.58	175.43	3.3631		8909	8021.34	73.683	2.1379
				7.68861	0					8910	8042.58	153.56	3.1955		8910	8021.34	64.465	2.1044
				18.6323	0					8911	8042.58	139.79	3.041		8911	8021.34	61.232	1.977
				9.6354	0					8912	8042.58	133.11	2.9081		8912	8021.34	67.818	2.0723
				5.66187	0					8913	8042.58	123.82	2.6077		8913	8021.34	61.271	2.0324
				5.09015	0					8914	8042.58	101.04	2.5158		8914	8021.34	59.008	1.8917
				5.46654	0					8915	8042.58	93.603	2.408		8915	8021.34	47.69	1.7776
				8.8634	0					8916	8042.58	87.943	2.2308		8916	8021.34	44.704	1.6195
				8.57675	0					8917	8042.58	76.557	2.1602		8917	8021.34	41.999	1.6252
				15.6468	0.990448					8918	8042.58	64.937	1.9996		8918	8021.34	42.505	1.6407
				6.65963	0					8919	8042.58	56.024	1.8627		8919	8021.34	33.269	1.5692
				13.3374	0					8920	8042.58	56.076	1.9049		8920	8021.34	27.493	1.4912
				4.93857	0					8921	8042.58	61.278	2.0015		8921	8021.34	28.117	1.4005
				9.37064	1.98487					8922	8042.58	39.679	1.8039		8922	8021.34	28.776	1.5761
				6.44702	0					8923	8042.58	42.334	1.8221		8923	8021.34	32.424	1.9637
				6.73426	0					8888	8042.21	36.447	3.2913		8888	8020.96	31.927	3.517
				3.33107	0					8889	8042.21	53.173	4.5753		8889	8020.96	47.317	3.7928
				7.58162	1.05456					8890	8042.21	59.039	3.8945		8890	8020.96	38.941	3.2579
				5.78844	0					8891	8042.21	52.101	3.9999		8891	8020.96	38.65	3.5094
				7.56613	0					8892	8042.21	80.442	4.126		8892	8020.96	52.354	3.5331
				8.82693	0					8893	8042.21	77.653	3.9496		8893	8020.96	57.587	31.13
				11.4058	0					8894	8042.21	103.18	4.2647		8894	8020.96	51.711	3.0365
				7.78795	0					8895	8042.21	97.586	4.1037		8895	8020.96	45.703	2.8599
				6.92491	0					8896	8042.21	97.027	4.3709		8896	8020.96	53.411	3.41
				11.0636	1.04259					8897	8042.21	115.76	4.5975		8897	8020.96	54.521	2.913
				8.1763	0					8898	8042.21	117.87	4.2338		8898	8020.96	53.744	2.9524
				14.7774	2.03891					8899	8042.21	110.95	4.0111		8899	8020.96	65.055	3.1368
				4.31342	0					8900	8042.21	134.41	3.9811		8900	8020.96	65.118	3.2092
				6.87785	0					8901	8042.21	125.5	4.1758		8901	8020.96	64.315	2.6344
				8.86105	0.99905					8902	8042.21	138.93	3.7182		8902	8020.96	69.075	2.848
				5.91658	0					8903	8042.21	147.53	3.6695		8903	8020.96	76.415	2.73
				6.88629	0.966551					8904	8042.21	161.66	3.813		8904	8020.96	76.239	2.8249
				6.19789	0					8905	8042.21	150.4	3.7646		8905	8020.96	68.717	2.5108
				7.74488	0					8906	8042.21	140.97	3.416		8906	8020.96	69.596	2.5213
				8.11552	0					8907	8042.21	142.49	3.2012		8907	8020.96	62.31	2.2885
				4.89841	0					8908	8042.21	140.92	3.1818		8908	8020.96	69.604	2.5365
				7.01046	0.989546					8909	8042.21	143.27	3.2569		8909	8020.96	77.174	2.1752
				8.0201	0					8910	8042.21	137.5	3.1687		8910	8020.96	59.653	2.1811
				5.19333	0					8911	8042.21	135.56	2.9398		8911	8020.96	64.027	1.993
				7.05987	0					8912	8042.21	129.53	2.9002		8912	8020.96	51.36	1.8354
				7.8054	0					8913	8042.21	112.31	2.6288		8913	8020.96	50.368	1.7795
				13.6228	0.922973					8914	8042.21	103.08	2.5041		8914	8020.96	52.212	1.9037
				10.6809	0					8915	8042.21	90.428	2.3936		8915	8020.96	43.841	2.2369
				6.67597	0					8916	8042.21	83.55	2.5145		8916	8020.96	38.844	1.5777
				9.19019	0					8917	8042.21	66.28	2.0041		8917	8020.96	38.3	1.5304
				4.21745	0					8918	8042.21	56.512	2.1192		8918	8020.96	33.645	1.6086
				7.91337	1.06368					8919	8042.21	62.542	1.9138		8919	8020.96	30.154	1.4119
				9.71566	0					8920	8042.21	47.967	1.8403		8920	8020.96	29.797	1.5177
				4.69906	0					8921	8042.21	39.212	1.676		8921	8020.96	31.201	1.5092
				10.4488	0					8922	8042.21	43.163	1.8401		8922	8020.96	23.446	1.5474
				5.0495	0					8923	8042.21	32.225	1.6811		8923	8020.96	19.547	1.4135
				8.83824	0					8888	8041.84	47.323	4.1158		8888	8020.59	162.57	146.87
				21.5047	3.63017					8889	8041.84	55.117	3.948		8889	8020.59	42.6	3.7141
				6.20329	0					8890	8041.84	51.767	3.6861		8890	8020.59	36.501	3.0502
				9.62697	0					8891	8041.84	56.39	3.8505		8891	8020.59	42.085	4.9859
				4.63257	0					8892	8041.84	55.35	3.8558		8892	8020.59	23.358	2.7687
				15.6303	0.946399					8893	8041.84	72.855	3.9305		8893	8020.59	29.498	2.7086
				8.41773	0					8894	8041.84	84.403	5.0048		8894	8020.59	49.691	3.1265
				6.60453	0					8895	8041.84	87.908	3.684		8895	8020.59	55.839	3.3009
				8.30963	0					8896	8041.84	93.832	3.9307		8896	8020.59	44.844	2.8709
				8.88569	0					8897	8041.84	105.07	3.9159		8897	8020.59	56.702	3.5778
				3.35045	0					8898	8041.84	97.243	3.9056		8898	8020.59	56.179	2.8402
				16.7396	0					8899	8041.84	123.2	4.0783		8899	8020.59	59.359	3.0585
				8.69733	0					8900	8041.84	122.08	4.1302		8900	8020.59	53.17	2.6751
				9.86363	0.980864					8901	8041.84	138.16	3.9553		8901	8020.59	69.907	2.7997
				5.3565	0					8902	8041.84	129.5	3.6914		8902	8020.59	70.693	2.7252
				6.64048	0					8903	8041.84	132.81	3.4985		8903	8020.59	62.832	2.5126
				5.61961	0					8904	8041.84	131.06	3.4369		8904	8020.59	72.197	2.8105
				7.6475	1.03296					8905	8041.84	125.05	3.4413		8905	8020.59	68.816	2.4813
				10.4814	0.809064					8906	8041.84	129.53	3.2648		8906	8020.59	59.799	2.2932
				6.93145	0					8907	8041.84	118.93	3.0617		8907	8020.59	59.926	2.1797
				6.35789	0					8908	8041.84	126.45	2.9824		8908	8020.59	63.008	2.5607
				6.03809	0.956452					8909	8041.84	122.72	2.8704		8909	8020.59	59.141	2.0156
				6.9172	0					8910	8041.84	122.11	2.8378		8910	8020.59	51.165	1.9286
				10.4182	1.0585					8911	8041.84	124.98	2.9069		8911	8020.59	52.534	1.8174
				6.84857	0					8912	8041.84	111.8	2.6779		8912	8020.59	51.215	2.0454
				14.2552	0					8913	8041.84	103.48	2.5096		8913	8020.59	50.751	1.7833
				7.51267	0					8914	8041.84	89.859	2.3561		8914	8020.59	46.767	1.711
				6.81067	1.9866					8915	8041.84	83.217	2.2924		8915	8020.59	38.542	1.7271
				12.203	1.07145					8916	8041.84	70.103	2.1189		8916	8020.59	37.925	2.2428
				9.12535	0					8917	8041.84	60.711	1.9269		8917	8020.59	37.335	1.6704
				18.9645	0					8918	8041.84	60.588	1.9558		8918	8020.59	33.649	1.6051
				5.31508	0					8919	8041.84	56.365	1.8941		8919	8020.59	33.779	1.4679
				6.27853	0					8920	8041.84	48.476	1.7596		8920	8020.59	28.923	1.4876
				8.00056	0					8921	8041.84	45.488	1.7644		8921	8020.59	23.58	1.4353
				13.1004	0					8922	8041.84	34.554	1.767		8922	8020.59	31.037	1.5604
				12.155	0					8923	8041.84	36.906	1.7849		8923	8020.59	24.455	1.4282
				6.15714	0					8888	8041.47	42.7	4.62		8888	8020.22	29.053	3.2095
				6.20929	0					8889	8041.47	50.9	3.7423		8889	8020.22	37.78	3.3876
				5.76456	0					8890	8041.47	48.82	3.5469		8890	8020.22	36.945	4.3555
				4.65592	0					8891	8041.47	58.676	3.8314		8891	8020.22	37.344	3.5759
				5.61153	0					8892	8041.47	72.551	4.0655		8892	8020.22	31.374	3.0355
				12.8231	0					8893	8041.47	81.08	6.3679		8893	8020.22	50.59	3.175
				5.43791	0.96317					8894	8041.47	92.647	4.2431		8894	8020.22	36.263	2.7373
				3.52716	0					8895	8041.47	78.228	3.7482		8895	8020.22	55.698	3.1847
				5.93051	0					8896	8041.47	96.893	4.3175		8896	8020.22	51.823	2.8531
				9.56874	0.945173					8897	8041.47	100.53	3.9137		8897	8020.22	52.376	3.1212
				10.5069	1.50044					8898	8041.47	107.17	3.7885		8898	8020.22	46.059	2.7155
				4.0761	0					8899	8041.47	111.51	4.155		8899	8020.22	46.762	2.6622
				9.94513	0					8900	8041.47	105.1	3.7362		8900	8020.22	58.572	3.9574
				11.7498	0					8901	8041.47	112.59	3.8538		8901	8020.22	56.8	2.5508
				6.78766	0					8902	8041.47	118.43	5.0451		8902	8020.22	58.425	2.4716
				10.0878	0					8903	8041.47	105.58	3.237		8903	8020.22	68.431	2.6304
				4.6887	0					8904	8041.47	115.57	3.3201		8904	8020.22	69.425	2.4841
				9.64514	0					8905	8041.47	111.38	3.1372		8905	8020.22	64.682	2.4489
				9.69141	0					8906	8041.47	113.93	3.0641		8906	8020.22	68.241	2.4613
				6.21587	0					8907	8041.47	110.54	3.2299		8907	8020.22	56.815	2.1383
				9.95225	0					8908	8041.47	103.25	2.8024		8908	8020.22	52.58	1.9667
				9.50194	0					8909	8041.47	111.61	2.7761		8909	8020.22	57.006	2.2531
				7.15732	0					8910	8041.47	109.73	2.6636		8910	8020.22	46.321	1.8624
				6.2229	0.943075					8911	8041.47	109.86	2.6418		8911	8020.22	53.582	1.8997
				4.27294	0					8912	8041.47	93.859	2.6519		8912	8020.22	46.045	2.0713
				9.06072	0					8913	8041.47	89.559	2.302		8913	8020.22	45.543	1.7334
				4.37337	0					8914	8041.47	74.218	2.1953		8914	8020.22	44.02	1.6504
				10.0528	0					8915	8041.47	75.12	2.2459		8915	8020.22	38.294	1.7906
				13.3054	0					8916	8041.47	66.741	2.4775		8916	8020.22	32.419	1.7926
				4.71442	0					8917	8041.47	55.961	1.8953		8917	8020.22	34.361	1.5182
				8.34087	0					8918	8041.47	54.968	1.8815		8918	8020.22	31.825	1.3772
				7.13673	0					8919	8041.47	49.63	1.7543		8919	8020.22	28.386	1.7742
				10.5885	0					8920	8041.47	41.955	1.6975		8920	8020.22	24.387	1.4014
				3.71175	0					8921	8041.47	36.445	1.6864		8921	8020.22	24.18	1.3312
				7.72789	0					8922	8041.47	36.65	1.7393		8922	8020.22	25.284	1.5737
				7.5711	0.929755					8923	8041.47	39.327	1.7474		8923	8020.22	22.179	1.4635
				5.62466	0					8888	8041.1	35.049	3.3708		8888	8019.84	29.72	2.9658
				3.85913	0					8889	8041.1	43.005	5.4801		8889	8019.84	30.324	3.4548
				12.4901	0					8890	8041.1	46.858	3.7355		8890	8019.84	39.877	3.3799
				22.3225	2.5852					8891	8041.1	72.816	4.5086		8891	8019.84	39.324	5.6382
				7.14373	0					8892	8041.1	56.053	3.6791		8892	8019.84	36.526	3.1985
				3.35417	0					8893	8041.1	65.187	3.7446		8893	8019.84	31.299	2.5643
				7.31379	0					8894	8041.1	121.99	146.96		8894	8019.84	41.104	3.3922
				4.91953	0					8895	8041.1	78.484	4.0427		8895	8019.84	43.519	3.2598
				4.46037	0					8896	8041.1	78.781	3.6312		8896	8019.84	46.59	2.9363
				3.59424	0					8897	8041.1	87.248	3.7817		8897	8019.84	47.179	2.6989
				8.01945	0					8898	8041.1	103.35	3.8965		8898	8019.84	53.3	2.9546
				10.751	0					8899	8041.1	98.211	3.7415		8899	8019.84	45.997	2.7237
				6.21385	0					8900	8041.1	93.154	3.4881		8900	8019.84	54.383	2.6013
				5.93437	0					8901	8041.1	93.203	3.3733		8901	8019.84	50.662	2.7925
				21.7927	1.90179					8902	8041.1	107.53	3.2349		8902	8019.84	56.871	2.5265
				6.48113	0					8903	8041.1	99.708	3.102		8903	8019.84	57.808	2.5871
				9.14941	1.05903					8904	8041.1	115.18	3.5284		8904	8019.84	58.628	2.5868
				8.95889	0					8905	8041.1	117.62	3.233		8905	8019.84	61.044	2.3436
				6.55747	0					8906	8041.1	103.82	2.8598		8906	8019.84	54.89	2.2006
				7.36784	0					8907	8041.1	97.659	2.8327		8907	8019.84	55.989	2.1641
				4.95472	0					8908	8041.1	103.22	2.7869		8908	8019.84	53.501	1.9297
				15.2561	0					8909	8041.1	95.915	2.5716		8909	8019.84	46.964	1.8569
				14.6918	2.11885					8910	8041.1	109.33	2.6455		8910	8019.84	42.96	1.8394
				4.79701	0					8911	8041.1	96.144	2.5512		8911	8019.84	41.954	1.775
				8.0335	1.78057					8912	8041.1	83.776	2.2761		8912	8019.84	42.305	2.5852
				5.87765	1.07755					8913	8041.1	79.06	2.3153		8913	8019.84	42.329	1.6635
				7.92651	0					8914	8041.1	78.175	2.2004		8914	8019.84	38.935	1.5999
				7.56156	0					8915	8041.1	64.012	2.0635		8915	8019.84	35.328	1.7012
				7.4894	1.0351					8916	8041.1	64.505	1.9225		8916	8019.84	29.533	1.8108
				12.4131	0					8917	8041.1	55.92	1.8153		8917	8019.84	29.751	1.4111
				5.40487	0.900851					8918	8041.1	59.339	1.9247		8918	8019.84	31.75	1.4883
				7.01837	0					8919	8041.1	45.015	1.6813		8919	8019.84	26.347	1.4668
				4.38957	0					8920	8041.1	39.836	1.6618		8920	8019.84	30.193	1.5025
				3.62799	0					8921	8041.1	40.076	1.6939		8921	8019.84	28.631	1.6211
				6.80374	0					8922	8041.1	37.005	1.7807		8922	8019.84	22.555	1.4784
				7.23242	1.77787					8923	8041.1	39.721	1.8211		8923	8019.84	21.786	1.3463
				8.44871	0					8888	8040.72	31.24	4.079
				3.59482	0					8889	8040.72	48.569	4.9685
				8.54074	0					8890	8040.72	40.245	3.2205
				8.05644	0					8891	8040.72	51.819	4.0197
				8.58858	1.01428					8892	8040.72	56.373	3.8864
				7.86507	0					8893	8040.72	56.734	3.4209
				10.0264	0					8894	8040.72	56.519	3.2783
				15.4922	0					8895	8040.72	67.223	3.5544
				7.47855	0					8896	8040.72	75.185	3.5036
				6.78747	0					8897	8040.72	82.045	3.7728
				4.22989	0					8898	8040.72	96.413	3.8635
				9.23293	0					8899	8040.72	85.806	3.5034
				11.2607	0					8900	8040.72	93.502	3.2352
				17.9816	0.835535					8901	8040.72	91.523	3.2811
				6.20817	0					8902	8040.72	91.956	3.1457
				14.8459	0					8903	8040.72	95.315	3.0398
				6.86701	0					8904	8040.72	102.3	3.5529
				4.28668	0					8905	8040.72	101.17	2.8754
				12.543	0					8906	8040.72	103.85	2.9066
				7.83004	0					8907	8040.72	97.269	2.7216
				5.94338	0					8908	8040.72	90.974	2.4875
				4.03353	0					8909	8040.72	87.129	2.4456
				5.90609	0					8910	8040.72	89.986	2.5199
				6.94641	0					8911	8040.72	93.138	2.4963
				4.77999	0					8912	8040.72	82.831	2.2916
				4.56105	0					8913	8040.72	70.202	2.0919
				8.69282	0					8914	8040.72	74.431	2.0939
				5.47668	0					8915	8040.72	62.309	2.0336
				6.84459	0					8916	8040.72	62.097	1.9656
				10.0402	1.01401					8917	8040.72	48.419	1.7496
				8.53015	0					8918	8040.72	44.266	1.8218
				6.19953	0					8919	8040.72	44.362	1.6919
				5.28081	0					8920	8040.72	33.234	1.6269
				10.6634	0					8921	8040.72	36.128	1.6266
				19.8508	0					8922	8040.72	30.96	1.7454
				4.62066	0					8923	8040.72	30.579	1.8125
				7.58436	0					8888	8040.35	38.098	3.9333
				7.08046	0					8889	8040.35	42.824	3.5649
				3.6938	0					8890	8040.35	39.635	3.1608
				11.158	0					8891	8040.35	49.94	4.6437
				16.8025	0.741403					8892	8040.35	54.257	3.9688
				3.99615	0					8893	8040.35	66.431	3.5823
				3.26297	0					8894	8040.35	62.237	3.4578
				10.5526	0					8895	8040.35	63.521	3.3575
				10.0396	0.932904					8896	8040.35	76.469	3.4487
				6.66878	0					8897	8040.35	82.668	3.4827
				7.84396	0					8898	8040.35	82.366	3.5875
				7.98821	0.898489					8899	8040.35	98.165	3.7375
				9.37711	0.973639					8900	8040.35	83.36	3.9952
				6.44103	0					8901	8040.35	83.995	3.0352
				10.3871	0					8902	8040.35	92.672	2.9835
				5.13939	0					8903	8040.35	82.084	2.9514
				8.42394	0					8904	8040.35	84.805	2.8393
				4.39907	0					8905	8040.35	93.761	2.8861
				5.16684	0					8906	8040.35	88.019	2.6312
				7.31882	0					8907	8040.35	82.553	2.5507
				2.91025	0					8908	8040.35	84.234	2.3842
				7.12968	2.66686					8909	8040.35	82.304	2.3629
				3.58446	0					8910	8040.35	79.22	2.3411
				7.73331	0					8911	8040.35	78.687	2.3089
				16.5218	2.9842					8912	8040.35	67.465	2.0489
				5.25077	0					8913	8040.35	63.439	1.9825
				5.72034	2.11838					8914	8040.35	59.439	1.984
				5.99304	0					8915	8040.35	57.353	2.0414
				7.02059	0					8916	8040.35	51.002	2.2208
				12.1979	0					8917	8040.35	48.579	1.7732
				14.3582	0.980292					8918	8040.35	51.428	2.2269
				11.4561	0					8919	8040.35	38.846	1.5853
				9.19006	0					8920	8040.35	34.83	1.6705
				11.1521	0					8921	8040.35	35.788	1.6286
				9.04392	0					8922	8040.35	36.221	1.7313
				13.6819	0					8923	8040.35	29.84	1.7175
				8.95131	0					8888	8039.98	42.133	3.8657
				4.78058	0					8889	8039.98	41.464	4.4539
				4.7563	0					8890	8039.98	49.819	3.6653
				11.9421	0					8891	8039.98	49.572	6.4831
				5.55747	0					8892	8039.98	62.807	4.4289
				4.52305	0					8893	8039.98	56.712	3.5843
				7.15994	0					8894	8039.98	51.84	3.5018
				4.66157	0					8895	8039.98	62.295	3.6145
				8.54289	0					8896	8039.98	74.338	3.4836
				7.0853	0					8897	8039.98	77.046	3.6836
				7.06255	0					8898	8039.98	75.138	3.2688
				8.06343	0					8899	8039.98	71.081	3.3724
				7.85834	0					8900	8039.98	74.384	3.2148
				5.41454	0					8901	8039.98	76.537	2.8897
				7.93644	0					8902	8039.98	78.647	2.8432
				12.0823	0.946576					8903	8039.98	84.82	3.058
				7.47208	0					8904	8039.98	78.007	2.7079
				6.67682	0					8905	8039.98	77.487	3.0898
				5.2586	0					8906	8039.98	75.588	2.5112
				6.774	0					8907	8039.98	80.089	2.5033
				7.06177	1.02304					8908	8039.98	73.743	2.3687
				10.6532	0					8909	8039.98	84.36	2.4086
				14.7291	0.779925					8910	8039.98	76.841	2.2782
				3.41876	0					8911	8039.98	68.538	2.1875
				7.14066	0					8912	8039.98	66.349	2.0936
				10.5557	0					8913	8039.98	62.852	2.0728
				6.35179	0					8914	8039.98	66.999	2.2827
				4.69639	1.7061					8915	8039.98	51.264	1.8941
				6.50186	1.9206					8916	8039.98	50.139	1.7999
				10.3732	1.85251					8917	8039.98	50.071	1.7917
				10.9644	0					8918	8039.98	40.147	1.725
				7.02399	0					8919	8039.98	39.254	1.8324
				8.12768	0					8920	8039.98	36.715	1.6684
				7.51215	0					8921	8039.98	33.715	1.9327
				6.64812	0					8922	8039.98	25.29	1.8694
				8.96752	0					8923	8039.98	30.111	1.7173
				8.40649	0					8888	8039.61	48.58	4.0591
				4.09337	0					8889	8039.61	45.699	4.3397
				5.73903	0.842193					8890	8039.61	38.435	3.3775
				5.04927	0					8891	8039.61	44.25	3.7875
				10.2902	0					8892	8039.61	48.176	3.7008
				8.34368	0					8893	8039.61	49.63	3.7692
				5.11264	0					8894	8039.61	54.542	3.2848
				5.71201	0					8895	8039.61	65.475	4.5337
				8.91111	0					8896	8039.61	70.192	3.4002
				6.78047	0					8897	8039.61	71.777	3.5456
				3.49759	0					8898	8039.61	66.826	3.1339
				3.21206	0					8899	8039.61	68.203	3.0832
				5.81567	0					8900	8039.61	71.738	2.9692
				5.04907	0					8901	8039.61	62.825	2.8348
				7.14209	0					8902	8039.61	66.151	2.6167
				9.25914	0					8903	8039.61	73.522	2.671
				11.2489	0					8904	8039.61	71.365	2.6404
				6.54009	0					8905	8039.61	78.704	2.846
				9.2996	2.02114					8906	8039.61	68.515	2.3552
				5.42078	0					8907	8039.61	74.477	2.3887
				4.41242	0					8908	8039.61	67.746	2.2994
				7.07621	0.909814					8909	8039.61	65.073	2.1872
				6.06445	0					8910	8039.61	61.033	2.1697
				5.16842	0					8911	8039.61	65.653	2.0675
				4.28555	0					8912	8039.61	66.824	2.0972
				4.10414	0					8913	8039.61	53.161	1.8993
				6.22288	0					8914	8039.61	49.842	1.8008
				9.61057	1.04055					8915	8039.61	52.805	1.9307
				5.50176	1.12535					8916	8039.61	47.941	1.7287
				4.51027	0					8917	8039.61	43.152	1.7153
				2.31213	0					8918	8039.61	35.91	1.5551
				2.83298	0					8919	8039.61	41.801	1.841
				4.66201	0					8920	8039.61	34.191	1.6047
				6.85184	0					8921	8039.61	27.974	1.6814
				5.84829	0					8922	8039.61	28.584	1.5666
				15.6053	1.95646					8923	8039.61	28.118	1.5189
				11.7462	0
				7.34548	0
				12.3058	1.01553
				9.39548	0
				11.0172	1.00555
				5.89653	0
				3.54034	0
				10.1526	0
				6.18113	0
				5.6662	0
				7.92037	0
				7.54064	0.923352
				7.14222	0.956965
				5.05789	0
				10.5763	0.932039
				6.12327	0
				9.13509	0
				4.42936	0
				7.77031	0
				8.38904	0
				8.27584	0
				8.52217	0
				11.1712	0
				6.65937	0
				7.78664	0
				11.7972	0
				6.92779	0
				5.73313	0
				3.72107	0
				8.92301	0
				8.88451	0
				4.44813	0
				7.49032	0
				12.0913	1.02507
				5.82195	0
				6.68682	1.03446
				5.90343	0
				5.97598	0
				4.52762	0
				4.63367	0
				4.13393	0
				6.94393	0
				10.4931	1.96304
				15.9488	1.02095
				4.95747	0
				7.09948	1.01037
				6.09889	0
				8.4559	1.07924
				7.07275	0
				10.3062	0
				2.65501	0
				20.2213	3.67694
				7.30725	0.922027
				3.7142	0
				3.14119	0
				7.45352	0.840781
				5.686	0
				14.1148	2.05506
				10.6373	0.983178
				5.36323	0
				6.27288	0
				3.23095	0
				8.29251	0
				6.4261	0
				5.29566	0
				9.41214	0.962778
				13.5477	0.949345
				3.21201	0
				10.2815	0
				15.2306	0
				8.31016	0.962981
				5.86562	0
				3.9568	0
				11.9058	0.906485
				10.9971	0
				11.1069	0
				12.6651	0
				5.12071	0
				9.28986	0.922916
				6.43799	0
				11.0199	1.05863
				6.92315	0
				4.87458	0
				7.83011	0
				6.1369	0
				6.1386	0
				6.05024	0
				14.9106	0.658629
				6.78727	0
				5.20275	1.00325
				10.6943	0
				8.61838	0
				8.29323	0
				4.35266	0
				5.67975	0
				5.00969	0
				10.2412	0.983787
				3.90643	1.01399
				7.26908	0
				5.91518	0
				8.7157	0
				10.0324	0
				4.19425	0
				3.90091	0
				8.52851	0
				5.91768	0
				8.32865	0
				9.64514	0
				5.68679	0
				5.74887	0
				11.2156	0.99094
				9.82533	1.05425
				7.4413	0
				7.35895	0
				7.78481	0
				9.23398	0
				7.44045	0
				4.44515	0
				6.5152	0.995156
				9.11607	0
				11.9971	0.851202
				12.4738	1.08646
				7.79579	0
				9.17039	0
				6.2623	0
				5.14272	0
				2.31637	0
				0.688459	0
				6.86152	0
				8.63152	0
				7.9154	0
				3.75883	0
				4.08409	0
				4.83992	0
				9.49992	0
				9.33201	0.981596
				7.43921	1.00299
				4.7485	0
				4.6734	0
				4.6254	0
				5.7911	0
				7.90004	0
				9.50514	1.61772
				14.9062	0.895012
				6.96635	0
				5.59938	0
				9.15522	0
				2.59942	0
				12.1871	1.07683
				7.65861	0.962021
				6.84962	2.1568
				1.73932	0
				6.98576	0
				8.35479	0
				8.55727	0
				4.77789	0
				10.686	0
				9.76585	0
				8.208	0
				5.62359	0
				5.54297	0
				8.55178	0
				5.29174	0
				5.7026	1.09414
				8.4346	0
				4.51571	0
				2.49063	0
				6.05252	0
				6.8823	0
				6.03819	0
				6.96949	0
				4.89685	0
				4.44235	0
				10.5227	1.03522
				4.97588	0
				8.17683	1.00772
				6.77354	0.997273
				7.86004	2.57011
				8.76524	1.06095
				6.67557	0
				9.71422	0.928119
				6.21137	0
				7.6939	0.709313
				6.76936	0.949335
				12.9571	0
				7.49875	0
				1.83408	0
				3.79001	0
				7.1983	0
				14.5674	0.949592
				6.84217	0
				6.08352	0
				6.27697	0
				3.52588	0
				8.08043	0
				8.5374	0
				11.0096	0
				8.34022	0
				6.75662	0.983698
				7.00112	0
				7.61744	0
				5.51666	0
				7.57887	0.745426
				9.91395	0
				4.95692	0
				6.89583	0
				8.01611	0
				5.44615	0
				4.90008	0
				10.4236	1.09723
				8.39224	0
				5.23139	0
				4.32793	0
				7.32235	0
				7.6622	0
				7.81638	0
				7.43391	0
				7.05733	0
				7.22608	0
				5.44661	0
				9.11509	0
				7.16353	0
				9.45456	0
				9.72514	0
				11.3015	1.88427
				8.00984	1.6173
				6.68008	0
				4.79362	0
				15.8405	0.986428
				15.7124	1.08864
				13.6911	0
				7.78723	1.99748
				7.62175	0
				14.2057	2.74177
				8.27519	0
				8.93131	0.961076
				15.6632	0
				5.09885	0
				5.96706	0
				1.53546	0
				5.19746	0
				7.77109	0
				4.05265	0
				4.50203	0
				2.80783	0
				3.50481	0
				6.78224	0
				12.2469	0
				3.57705	0
				8.26075	0
				5.42005	0
				7.27457	0.749853
				8.31244	0
				7.24614	2.6799
				0.517352	0
				7.1187	0
				7.68416	0
				5.7974	0
				8.70818	0
				3.55905	0
				5.28349	0
				7.52371	0
				8.15696	0
				6.11647	0
				11.4177	0
				7.96448	0
				7.87305	0
				5.38737	0
				7.57554	1.05243
				7.79148	0
				12.8286	0
				6.20079	0.990756
				12.222	3.07355
				8.73615	0
				7.05752	0
				13.035	1.82053
				7.53907	0
				9.62168	0
				7.77174	0
				10.4586	0.988927
				9.56736	0
				6.54479	0
				10.3758	2.04437
				9.45207	0
				9.43776	0
				9.05	0.94588
				7.57554	0
				6.70113	0
				7.73795	0
				11.9479	1.01828
				9.59044	0
				6.81949	0
				5.89852	2.16728
				5.64357	0
				12.1912	0.996479
				12.6575	0
				15.6607	1.02136
				7.06746	0.918158
				6.85302	0.882431
				7.31058	0
				11.66	0
				11.1814	0
				6.5995	0.95156
				6.29067	0
				5.97277	0
				10.439	0
				7.78057	0
				9.7386	0
				7.84703	0
				9.88964	0.824905
				10.2981	0
				8.32898	0
				6.80629	0
				5.06022	0
				8.91791	1.01837
				5.31207	0
				8.5076	0.627805
				4.8703	0
				3.6936	0
				3.6951	0
				11.0864	0
				16.7841	1.79176
				8.54224	0
				6.85576	0
				7.70978	0
				4.87186	0
				6.5644	0
				10.0768	0
				10.5395	0
				5.49779	0
				9.13281	0
				3.91543	0.955606
				7.02811	0
				13.409	0
				10.46	0
				12.8584	0
				7.5475	0
				6.56486	0
				6.77917	0
				5.15726	0
				13.6906	0
				16.5444	0
				9.46011	0
				7.91631	0
				7.27862	0
				9.06366	0
				10.687	0
				12.1703	0.71672
				12.7839	1.00904
				3.92548	0
				2.23223	0
				14.2661	0
				8.39623	0.982975
				12.2408	0
				5.20953	0
				12.3718	0.802339
				4.23422	0
				5.05429	1.10304
				11.6319	0
				8.70432	0.989261
				7.83351	0
				9.92461	1.67393
				4.26877	0
				4.16184	0
				11.2253	0
				2.68104	0
				2.757	0
				6.88727	0
				8.46564	0
				13.446	0
				8.59622	0
				9.22444	0
				8.125	0
				8.75432	0
				11.7368	0.897347
				10.5552	0
				14.5238	1.12046
				5.76408	0
				8.6542	0.898269
				12.0252	0
				4.74144	0
				5.1698	0
				9.39312	0
				10.2992	0
				16.78	1.05965
				4.43357	0
				14.2288	0
				2.94341	0
				14.1789	0
				11.481	0.927033
				10.3571	0
				17.1644	2.15606
				13.953	0
				12.4163	1.00362
				4.01768	0
				6.69217	0
				13.5609	0
				8.45865	1.03031
				12.2614	0
				16.2542	0
				13.2796	0
				14.1101	0.950107
				7.79893	0
				13.3525	0
				10.7616	1.03543
				14.4487	0.98105
				13.8815	0
				6.63682	0
				7.26693	0
				9.53593	0
				13.6404	0.985972
				17.5958	0
				8.79243	0
				6.15715	0
				3.85501	0
				9.47554	0
				10.8497	0
				9.16189	0
				5.8833	0
				8.84504	0
				9.82343	0
				8.87798	1.00309
				10.4903	0
				6.08667	0.984349
				6.95661	0
				4.93578	0
				12.6359	1.97089
				7.17961	0
				9.4905	0
				13.1012	2.02596
				4.31566	0
				6.68257	0
				10.6679	2.02988
				12.9795	0
				3.2378	0
				3.59329	0
				10.1303	0
				5.38684	0
				6.43694	0.649648
				5.62103	0.748131
				11.8733	0
				15.7542	4.9452
				9.44724	0.995106
				8.92968	0
				7.37731	0
				10.593	1.1381
				4.14906	0
				13.1041	4.07578
				3.86446	0
				9.74409	0
				6.42765	0
				4.97968	0
				10.8607	0
				4.80711	0
				14.1124	0
				6.52695	0
				6.48254	0.815184
				10.909	0
				6.50093	1.04111
				13.4512	0
				9.51691	0
				5.84023	0
				14.3584	0
				4.18983	0
				4.41726	0
				9.71403	0
				6.02502	2.0694
				11.2506	0.833038
				4.13341	0
				7.26	0
				12.1174	0
				12.4738	0.933416
				5.67853	0
				2.52501	0
				9.21038	0
				5.29874	0
				8.30499	0
				9.04627	0
				16.5748	2.73691
				8.28748	0
				8.30421	0.735421
				13.6331	1.08775
				5.66538	0
				11.4562	0.659315
				13.5984	0
				5.94991	0
				4.46039	0
				7.13327	0.953011
				7.58816	0
				7.37444	0
				6.09467	2.99265
				5.0755	0
				8.50466	0
				13.5401	1.1342
				7.05164	0
				8.58531	1.0621
				8.67687	0.99634
				4.51116	1.99762
				6.15872	0
				6.65381	0
				6.84315	0
				10.1705	0
				5.07748	0
				15.2497	1.03579
				6.88459	0
				10.482	1.71523
				8.46976	0
				10.9669	0
				12.4672	1.6891
				5.51317	0
				5.83717	1.98206
				5.5144	0
				10.8173	0
				6.96654	0.935076
				9.86487	0.919543
				6.16493	0
				7.75521	1.01762
				5.52098	0
				11.5134	0
				8.20728	0
				8.54858	0
				10.6975	0
				9.75435	0.967267
				9.48599	0
				6.56159	0
				13.476	0
				12.8459	3.23009
				8.04552	0.977399
				8.09467	0.952515
				6.11456	0
				2.90187	0
				5.13275	1.00448
				3.37049	0
				7.67168	0
				7.10432	0
				15.3989	0
				9.21058	0
				10.2303	0
				13.7716	1.92683
				5.64393	0
				9.49116	0
				4.66821	0
				6.54617	1.01254
				14.0871	1.05735
				7.86651	1.8338
				9.42842	0
				8.15363	0
				7.05563	0
				4.04851	0
				8.92105	0
				4.08494	0
				2.66696	0
				6.00627	0
				2.92954	0
				9.26966	0
				7.50692	0.979325
				4.82533	0
				7.38084	0
				2.60946	0
				3.21769	0
				5.81249	0
				5.4942	0
				5.13856	0
				3.72997	0
				6.06255	0
				5.37206	0
				6.8591	0
				4.93948	0
				4.63552	0
				5.87569	0
				5.45552	0
				8.4125	0
				8.60557	0
				6.96929	0
				6.1607	0
				4.65595	0
				8.12885	0
				5.17695	0
				4.23564	0
				8.04213	0
				9.37711	0
				10.7463	1.9797
				4.88312	0
				8.7736	0
				9.83356	0
				14.2223	0.977738
				4.15728	0
				7.03007	0
				5.25723	0
				7.48744	1.01875
				3.2174	0
				9.13215	1.01912
				7.36601	0
				3.73898	0
[truncated: 39,611 more rows]

## Sheet: Fig.2
Fig.2 middle panel						Fig.2 σ^(2)_RIXS		Fig.2 fitting curve
Kα1			Kα2			Given in Fig.1 sheet		Given in Fig.S4 sheet
Photon energy (eV)	Fluorescence (arb. units)		Photon energy (eV)	Fluorescence (arb. units)
8054	4.69317		8033.04	6.18045
8053.93	4.19913		8032.96	6.0183
8053.86	5.54239		8032.89	6.21647
8053.78	5.21347		8032.82	7.39913
8053.71	5.18044		8032.74	8.10867
8053.63	4.94326		8032.67	6.54524
8053.56	5.3005		8032.6	7.08401
8053.49	6.57211		8032.52	7.04054
8053.41	6.12351		8032.45	7.8292
8053.34	5.75545		8032.37	8.32056
8053.27	5.53066		8032.3	9.14602
8053.19	7.36661		8032.23	8.64958
8053.12	7.43737		8032.15	9.33404
8053.04	6.7834		8032.08	8.47149
8052.97	6.22386		8032	9.30803
8052.9	7.04281		8031.93	10.5704
8052.82	7.51729		8031.86	9.3702
8052.75	6.58665		8031.78	10.4401
8052.67	7.37872		8031.71	11.7171
8052.6	7.64961		8031.64	11.6524
8052.53	8.26391		8031.56	11.1881
8052.45	9.05894		8031.49	13.0195
8052.38	9.11588		8031.41	13.06
8052.31	9.95827		8031.34	12.9382
8052.23	9.542		8031.27	12.248
8052.16	11.3135		8031.19	13.4107
8052.08	11.9258		8031.12	13.9484
8052.01	11.2558		8031.04	12.9407
8051.94	9.71552		8030.97	15.1368
8051.86	10.6339		8030.9	15.2586
8051.79	12.8541		8030.82	15.0396
8051.71	12.2249		8030.75	18.5583
8051.64	13.21		8030.67	18.781
8051.57	13.3717		8030.6	17.8329
8051.49	13.4455		8030.53	17.1763
8051.42	14.6085		8030.45	21.0834
8051.35	16.9229		8030.38	23.1761
8051.27	14.8685		8030.31	22.3884
8051.2	15.3056		8030.23	20.7304
8051.12	16.6417		8030.16	26.605
8051.05	18.2199		8030.08	25.4345
8050.98	18.6501		8030.01	25.6353
8050.9	18.6467		8029.94	32.396
8050.83	22.501		8029.86	30.5909
8050.75	22.0821		8029.79	31.458
8050.68	22.8445		8029.71	32.9424
8050.61	24.7079		8029.64	33.7057
8050.53	23.9996		8029.57	35.498
8050.46	25.747		8029.49	39.396
8050.38	27.0966		8029.42	41.0159
8050.31	29.8668		8029.35	43.092
8050.24	29.5264		8029.27	44.3204
8050.16	33.3947		8029.2	48.0004
8050.09	34.1433		8029.12	48.4116
8050.02	36.9957		8029.05	51.4966
8049.94	37.5409		8028.98	56.8112
8049.87	41.9371		8028.9	58.6704
8049.79	43.7713		8028.83	59.0813
8049.72	46.0613		8028.75	64.2304
8049.65	49.6093		8028.68	63.383
8049.57	55.4689		8028.61	66.6284
8049.5	56.6867		8028.53	74.6948
8049.42	58.1542		8028.46	74.3359
8049.35	65.3133		8028.39	80.0731
8049.28	69.6373		8028.31	78.7149
8049.2	70.5827		8028.24	86.875
8049.13	75.5015		8028.16	90.67
8049.06	85.117		8028.09	88.6381
8048.98	93.593		8028.02	92.2421
8048.91	97.0867		8027.94	95.7519
8048.83	98.5464		8027.87	92.4997
8048.76	106.348		8027.79	93.6579
8048.69	118.851		8027.72	93.3492
8048.61	132.813		8027.65	99.9354
8048.54	137.21		8027.57	93.6975
8048.46	145.286		8027.5	93.7086
8048.39	155.897		8027.43	95.1762
8048.32	166.064		8027.35	93.191
8048.24	172.067		8027.28	93.7532
8048.17	187.459		8027.2	88.9079
8048.1	186.022		8027.13	85
8048.02	193.757		8027.06	83.7737
8047.95	195.01		8026.98	82.3852
8047.87	210.252		8026.91	78.8963
8047.8	199.486		8026.83	70.2639
8047.73	205.31		8026.76	72.0334
8047.65	205.363		8026.69	70.9659
8047.58	195.994		8026.61	69.2886
8047.5	189.947		8026.54	64.4581
8047.43	183.676		8026.47	61.0508
8047.36	179.671		8026.39	61.3359
8047.28	167.585		8026.32	56.4298
8047.21	164.586		8026.24	56.3772
8047.14	150.361		8026.17	51.5146
8047.06	142.006		8026.1	51.7062
8046.99	136.838		8026.02	49.2778
8046.91	125.583		8025.95	46.0391
8046.84	116.279		8025.87	41.9345
8046.77	109.472		8025.8	42.2525
8046.69	97.2257		8025.73	38.9704
8046.62	97.704		8025.65	38.6231
8046.54	88.1544		8025.58	35.7136
8046.47	84.499		8025.51	34.0658
8046.4	75.8204		8025.43	34.7201
8046.32	70.7606		8025.36	31.9191
8046.25	68.0897		8025.28	31.6726
8046.18	64.9324		8025.21	27.0347
8046.1	61.1522		8025.14	26.8747
8046.03	59.8562		8025.06	27.6291
8045.95	54.2735		8024.99	25.358
8045.88	51.3315		8024.91	25.1538
8045.81	45.2818		8024.84	23.8158
8045.73	44.0592		8024.77	21.6207
8045.66	43.2988		8024.69	20.2667
8045.58	42.503		8024.62	21.0919
8045.51	39.7178		8024.55	19.5954
8045.44	41.1584		8024.47	17.9097
8045.36	39.7391		8024.4	18.0906
8045.29	35.0194		8024.32	17.6452
8045.22	33.2291		8024.25	16.6405
8045.14	31.6347		8024.18	15.9858
8045.07	32.805		8024.1	13.8876
8044.99	29.4385		8024.03	12.6364
8044.92	30.0204		8023.95	15.4916
8044.85	29.5788		8023.88	15.0071
8044.77	25.3637		8023.81	14.3779
8044.7	24.6221		8023.73	13.5983
8044.62	23.7355		8023.66	12.0867
8044.55	21.1099		8023.58	12.0235
8044.48	20.5525		8023.51	12.799
8044.4	20.8301		8023.44	11.6195
8044.33	22.222		8023.36	12.2966
8044.25	19.9827		8023.29	10.8288
8044.18	18.5281		8023.22	10.9416
8044.11	17.5747		8023.14	9.93585
8044.03	17.8248		8023.07	10.2463
8043.96	17.2185		8022.99	9.87993
8043.89	14.1568		8022.92	8.53111
8043.81	16.0088		8022.85	8.90877
8043.74	16.2223		8022.77	8.64689
8043.66	14.86		8022.7	8.25512
8043.59	14.4883		8022.62	8.9774
8043.52	13.6544		8022.55	8.85404
8043.44	12.2446		8022.48	8.38916
8043.37	12.6521		8022.4	8.33055
8043.29	12.285		8022.33	7.87433
8043.22	12.0968		8022.26	7.957
8043.15	11.7789		8022.18	6.83038
8043.07	11.936		8022.11	6.97203
8043	9.37061		8022.03	6.60499
8042.93	10.1359		8021.96	6.73696
8042.85	10.063		8021.89	7.06929
8042.78	9.99139		8021.81	5.62676
8042.7	9.56151		8021.74	6.37452
8042.63	9.63994		8021.66	6.89347
8042.56	8.8056		8021.59	6.79356
8042.48	8.63025		8021.52	6.00547
8042.41	8.99054		8021.44	5.92519
8042.33	6.98015		8021.37	5.14908
8042.26	9.2874		8021.3	5.15736
8042.19	7.98242		8021.22	5.3417
8042.11	7.67751		8021.15	4.71943
8042.04	8.50568		8021.07	5.60864
8041.97	7.53888		8021	5.70853
8041.89	6.60421		8020.93	4.41192
8041.82	8.67327		8020.85	4.5571
8041.74	6.84116		8020.78	4.13966
8041.67	7.56417		8020.7	5.56046
8041.6	7.07174		8020.63	4.38884
8041.52	6.2003		8020.56	4.65147
8041.45	6.44795		8020.48	4.85123
8041.37	6.77341		8020.41	4.51528
8041.3	6.44111		8020.34	4.12207
8041.23	5.73934		8020.26	4.85216
8041.15	5.97053		8020.19	3.96629
8041.08	6.01301		8020.11	3.87184
8041.01	6.34644		8020.04	3.40941
8040.93	6.26811		8019.97	3.45156
8040.86	6.52054
8040.78	5.98436
8040.71	5.76455
8040.64	5.20809
8040.56	5.45503
8040.49	5.51317
8040.41	5.36091
8040.34	5.37068
8040.27	4.35858
8040.19	5.00447
8040.12	5.06742
8040.05	4.83865
8039.97	4.91127
8039.9	5.26392
8039.82	5.60098
8039.75	5.0555
8039.68	5.12989
8039.6	4.45096
8039.53	4.99185
8039.45	4.53977
8039.38	4.4081
8039.31	4.73467
8039.23	4.55418
8039.16	3.13386
8039.09	4.99239
8039.01	3.89157
8038.94	4.13092

## Sheet: Fig.3
Fig.3a						Fig.3b						Fig.3c,d
Pump photon energy (eV)	Central photon energy of Lorentzian (eV)	Fitting error of central photon energy (eV)	Area of Lorentzian (arb. units)	Fitting error of area (abr. units)		Pump photon energy (eV)	Central photon energy of Lorentzian (eV)	Fitting error of central photon energy (eV)	Area of Lorentzian (arb. units)	Fitting error of area (abr. units)		Relative pump photon energy (eV)	Relative emission photon energy (eV)	σ^(2)_RIXS (arb. units)
8895	8045.14	0.17398	1076.77	345.9		8895	8023.72	1.8325	1114.67	173.14		-15	-20	0.00013693
8895	8047.81	0.072776	611.324	121.77		8895	8026.5	0.075693	803.894	169.55		-15	-19.9	0.00018816
8896	8039.53	3.9857	1102.2	586.05		8896	8026.79	0.042254	1348.17	122.11		-15	-19.8	0.00024449
8896	8045.09	0.11023	848.008	199.73		8897	8021.31	0.73179	341.568	271.97		-15	-19.7	0.00031967
8896	8047.9	0.071791	984.293	139.02		8897	8027.05	0.079956	1526.83	151.22		-15	-19.6	0.00035164
8897	8042.4	0.66754	893.123	278.23		8898	8021.98	0.80148	499.284	325.98		-15	-19.5	0.00030145
8897	8045.45	0.0879	728.819	181.51		8898	8027.2	0.078427	1363.91	189.99		-15	-19.4	0.00021075
8897	8047.95	0.050612	1202.17	106.64		8899	8020.92	0.65324	37.4371	50.182		-15	-19.3	0.00014211
8898	8042.08	1.0409	867.96	426.29		8899	8026.61	0.12859	1998.31	105.62		-15	-19.2	0.00010481
8898	8045.79	0.15815	1063.96	403.02		8900	8024.58	1.1702	1039.57	407.38		-15	-19.1	8.8e-05
8898	8048.08	0.089605	1044.92	195.13		8900	8027.12	0.093291	1181.6	353.35		-15	-19	8.532e-05
8899	8043.13	0.93644	1183.35	403.62		8901	8025.07	0.88261	1176.32	488.51		-15	-18.9	9.599e-05
8899	8045.52	0.20072	686.494	407.32		8901	8027.29	0.098385	1290.01	428.37		-15	-18.8	0.00012263
8899	8047.82	0.082797	1209.93	213.03		8902	8026.36	0.21271	2143.93	260.24		-15	-18.7	0.0001619
8900	8044.86	0.56208	1902.76	500.59		8902	8027.74	0.051678	905.71	236.79		-15	-18.6	0.00020393
8900	8046.96	0.17363	1257.75	621.99		8903	8025.55	1.3933	1335.36	1206.2		-15	-18.5	0.00026106
8900	8048.09	0.047593	402.756	198.22		8903	8027.16	0.32503	1696.74	1868.5		-15	-18.4	0.00029935
8901	8044.7	0.68929	1633.13	617.04		8903	8028.4	0.27079	648.976	814.05		-15	-18.3	0.00027162
8901	8046.65	0.33961	1083.45	1105.4		8904	8026.25	0.75463	1579.41	867.71		-15	-18.2	0.00019672
8901	8047.85	0.13027	1467.47	658.38		8904	8027.77	0.08266	2550.84	804.84		-15	-18.1	0.00012698
8902	8045.86	0.21205	2501.24	330.9		8905	8026.13	0.55618	1544.06	552.16		-15	-18	8.365e-05
8902	8047.76	0.024922	2752.14	274.75		8905	8027.94	0.047357	2962.56	494.67		-15	-17.9	5.845e-05
8903	8046.37	0.26	3043.18	638.04		8906	8026.42	0.51926	1806.58	654.74		-15	-17.8	4.314e-05
8903	8047.9	0.039599	3396.57	561.59		8906	8028.21	0.074248	2586.85	597.64		-15	-17.7	3.333e-05
8904	8046.17	0.52642	2015.66	886.1		8907	8026.42	0.18471	2156.89	294.02		-15	-17.6	2.67e-05
8904	8048	0.042261	5531.53	799.03		8907	8028.44	0.063861	1822.91	270.08		-15	-17.5	2.201e-05
8905	8045.15	0.34056	1287.34	297.81		8908	8026.77	0.39854	2382.75	1164.1		-15	-17.4	1.858e-05
8905	8047.85	0.014185	7037.16	238.64		8908	8028.23	0.47029	1321.33	1151		-15	-17.3	1.598e-05
8906	8045.87	0.33338	1972.01	456.74		8909	8027.23	0.019421	3294.86	26.969		-15	-17.2	1.397e-05
8906	8048.06	0.022021	6036.81	384.67		8910	8026.78	0.23793	2551.69	420.69		-15	-17.1	1.238e-05
8907	8045.72	0.29114	1807.5	371.51		8910	8028.07	0.25119	326.579	396.27		-15	-17	1.11e-05
8907	8048.04	0.025443	5603.57	326.43		8911	8026.66	0.15288	2540.28	193		-15	-16.9	1.006e-05
8908	8045.26	0.1451	1332.81	171.37		8911	8028.27	0.34162	103.681	170.36		-15	-16.8	9.2e-06
8908	8047.97	0.020324	5355.21	158.76		8912	8026.65	0.028525	2319.77	23.137		-15	-16.7	8.49e-06
8909	8046.49	0.17375	3649.09	343.02		8913	8026.56	0.029157	2019.21	19.748		-15	-16.6	7.89e-06
8909	8048.25	0.027149	2577.45	300		8914	8026.26	0.087367	1781.57	41.855		-15	-16.5	7.38e-06
8910	8046.96	0.11926	4276.51	292.28		8914	8027.27	0.19121	48.3181	40.407		-15	-16.4	6.96e-06
8910	8048.23	0.044872	1196.46	272.23		8915	8026.35	0.049287	1537.1	23.149		-15	-16.3	6.6e-06
8911	8046.82	0.10335	3857.84	218.76								-15	-16.2	6.3e-06
8911	8048.17	0.040147	1031.43	202.49								-15	-16.1	6.04e-06
8912	8046.89	0.10273	3613.91	180.79								-15	-16	5.83e-06
8912	8048.31	0.058386	575.673	163.15								-15	-15.9	5.66e-06
8913	8046.85	0.090736	3286.27	119.82								-15	-15.8	5.52e-06
8913	8048.34	0.06807	331.129	104.48								-15	-15.7	5.41e-06
8914	8046.86	0.061225	2986.84	54.776								-15	-15.6	5.33e-06
8914	8047.94	0.05469	185.41	48.328								-15	-15.5	5.29e-06
8915	8046.76	0.11322	2492.05	102.3								-15	-15.4	5.28e-06
8915	8048.13	0.10504	207.288	94.3								-15	-15.3	5.3e-06
												-15	-15.2	5.35e-06
												-15	-15.1	5.45e-06
												-15	-15	5.58e-06
												-15	-14.9	5.77e-06
												-15	-14.8	6.03e-06
												-15	-14.7	6.38e-06
												-15	-14.6	6.87e-06
												-15	-14.5	7.54e-06
												-15	-14.4	8.53e-06
												-15	-14.3	9.99e-06
												-15	-14.2	1.189e-05
												-15	-14.1	1.401e-05
												-15	-14	1.651e-05
												-15	-13.9	1.977e-05
												-15	-13.8	2.438e-05
												-15	-13.7	3.012e-05
												-15	-13.6	3.449e-05
												-15	-13.5	3.806e-05
												-15	-13.4	4.231e-05
												-15	-13.3	4.404e-05
												-15	-13.2	4.387e-05
												-15	-13.1	4.594e-05
												-15	-13	5.265e-05
												-15	-12.9	6.665e-05
												-15	-12.8	8.37e-05
												-15	-12.7	9.078e-05
												-15	-12.6	8.761e-05
												-15	-12.5	8.276e-05
												-15	-12.4	7.596e-05
												-15	-12.3	6.976e-05
												-15	-12.2	7.031e-05
												-15	-12.1	8.087e-05
												-15	-12	9.867e-05
												-15	-11.9	0.00011151
												-15	-11.8	0.00010755
												-15	-11.7	9.977e-05
												-15	-11.6	0.00010172
												-15	-11.5	0.00010857
												-15	-11.4	0.00010781
												-15	-11.3	9.506e-05
												-15	-11.2	8.377e-05
												-15	-11.1	7.751e-05
												-15	-11	7.129e-05
												-15	-10.9	6.607e-05
												-15	-10.8	6.796e-05
												-15	-10.7	7.5e-05
												-15	-10.6	8.092e-05
												-15	-10.5	7.51e-05
												-15	-10.4	6.253e-05
												-15	-10.3	5.504e-05
												-15	-10.2	5.422e-05
												-15	-10.1	5.542e-05
												-15	-10	5.554e-05
												-15	-9.9	5.47e-05
												-15	-9.8	4.698e-05
												-15	-9.7	3.569e-05
												-15	-9.6	2.767e-05
												-15	-9.5	2.371e-05
												-15	-9.4	2.284e-05
												-15	-9.3	2.478e-05
												-15	-9.2	2.964e-05
												-15	-9.1	3.585e-05
												-15	-9	3.863e-05
												-15	-8.9	3.541e-05
												-15	-8.8	3.299e-05
												-15	-8.7	3.535e-05
												-15	-8.6	4.024e-05
												-15	-8.5	4.13e-05
												-15	-8.4	3.919e-05
												-15	-8.3	3.79e-05
												-15	-8.2	3.957e-05
												-15	-8.1	4.453e-05
												-15	-8	4.961e-05
												-15	-7.9	5.248e-05
												-15	-7.8	5.747e-05
												-15	-7.7	6.666e-05
												-15	-7.6	7.981e-05
												-15	-7.5	9.242e-05
												-15	-7.4	9.443e-05
												-15	-7.3	9.588e-05
												-15	-7.2	0.00010529
												-15	-7.1	0.00011114
												-15	-7	0.0001047
												-15	-6.9	9.845e-05
												-15	-6.8	0.00010753
												-15	-6.7	0.00013499
												-15	-6.6	0.00016382
												-15	-6.5	0.00016173
												-15	-6.4	0.00014258
												-15	-6.3	0.00013226
												-15	-6.2	0.00012794
												-15	-6.1	0.00012166
												-15	-6	0.00012034
												-15	-5.9	0.0001321
												-15	-5.8	0.00015287
												-15	-5.7	0.00016269
												-15	-5.6	0.00015115
												-15	-5.5	0.00014241
												-15	-5.4	0.00014134
												-15	-5.3	0.00013675
												-15	-5.2	0.0001188
												-15	-5.1	9.497e-05
												-15	-5	7.769e-05
												-15	-4.9	6.565e-05
												-15	-4.8	6.145e-05
												-15	-4.7	6.447e-05
												-15	-4.6	6.758e-05
												-15	-4.5	6.337e-05
												-15	-4.4	5.641e-05
												-15	-4.3	5.674e-05
												-15	-4.2	6.192e-05
												-15	-4.1	6.013e-05
												-15	-4	4.771e-05
												-15	-3.9	3.689e-05
												-15	-3.8	3.203e-05
												-15	-3.7	2.882e-05
												-15	-3.6	2.338e-05
												-15	-3.5	1.848e-05
												-15	-3.4	1.536e-05
												-15	-3.3	1.344e-05
												-15	-3.2	1.223e-05
												-15	-3.1	1.144e-05
												-15	-3	1.093e-05
												-15	-2.9	1.063e-05
												-15	-2.8	1.048e-05
												-15	-2.7	1.047e-05
												-15	-2.6	1.056e-05
												-15	-2.5	1.077e-05
												-15	-2.4	1.11e-05
												-15	-2.3	1.154e-05
												-15	-2.2	1.213e-05
												-15	-2.1	1.287e-05
												-15	-2	1.382e-05
												-15	-1.9	1.504e-05
												-15	-1.8	1.662e-05
												-15	-1.7	1.874e-05
												-15	-1.6	2.169e-05
												-15	-1.5	2.6e-05
												-15	-1.4	3.242e-05
												-15	-1.3	4.066e-05
												-15	-1.2	4.93e-05
												-15	-1.1	5.993e-05
												-15	-1	7.314e-05
												-15	-0.9	9.451e-05
												-15	-0.8	0.0001203
												-15	-0.7	0.00013023
												-15	-0.6	0.00013788
												-15	-0.5	0.00014989
												-15	-0.4	0.00014765
												-15	-0.3	0.00013943
												-15	-0.2	0.00014913
												-15	-0.1	0.0001901
												-15	0	0.00026855
												-15	0.1	0.00035258
												-15	0.2	0.00034832
												-15	0.3	0.00028471
												-15	0.4	0.00024582
												-15	0.5	0.0002296
												-15	0.6	0.00023017
												-15	0.7	0.00025965
												-15	0.8	0.00030522
												-15	0.9	0.00035292
												-15	1	0.0003806
												-15	1.1	0.00036597
												-15	1.2	0.00038245
												-15	1.3	0.00046065
												-15	1.4	0.00050126
												-15	1.5	0.00041625
												-15	1.6	0.00028899
												-15	1.7	0.0002061
												-15	1.8	0.0001682
												-15	1.9	0.00016368
												-15	2	0.00018941
												-15	2.1	0.00023683
												-15	2.2	0.0002722
												-15	2.3	0.000248
												-15	2.4	0.00020009
												-15	2.5	0.00018684
												-15	2.6	0.0002073
												-15	2.7	0.00020646
												-15	2.8	0.00015363
												-15	2.9	0.00010216
												-15	3	7.033e-05
												-15	3.1	5.144e-05
												-15	3.2	3.962e-05
												-15	3.3	3.178e-05
												-15	3.4	2.63e-05
												-15	3.5	2.228e-05
												-15	3.6	1.923e-05
												-15	3.7	1.685e-05
												-15	3.8	1.494e-05
												-15	3.9	1.337e-05
												-15	4	1.207e-05
												-15	4.1	1.097e-05
												-15	4.2	1.003e-05
												-15	4.3	9.23e-06
												-15	4.4	8.52e-06
												-15	4.5	7.9e-06
												-15	4.6	7.36e-06
												-15	4.7	6.87e-06
												-15	4.8	6.44e-06
												-15	4.9	6.05e-06
												-15	5	5.7e-06
												-15	5.1	5.38e-06
												-15	5.2	5.09e-06
												-15	5.3	4.82e-06
												-15	5.4	4.58e-06
												-15	5.5	4.36e-06
												-15	5.6	4.15e-06
												-15	5.7	3.96e-06
												-15	5.8	3.78e-06
												-15	5.9	3.62e-06
												-15	6	3.47e-06
												-15	6.1	3.32e-06
												-15	6.2	3.19e-06
												-15	6.3	3.07e-06
												-15	6.4	2.95e-06
												-15	6.5	2.84e-06
												-15	6.6	2.74e-06
												-15	6.7	2.64e-06
												-15	6.8	2.55e-06
												-15	6.9	2.46e-06
												-15	7	2.38e-06
												-15	7.1	2.3e-06
												-15	7.2	2.23e-06
												-15	7.3	2.16e-06
												-15	7.4	2.09e-06
												-15	7.5	2.03e-06
												-15	7.6	1.97e-06
												-15	7.7	1.91e-06
												-15	7.8	1.86e-06
												-15	7.9	1.81e-06
												-15	8	1.75e-06
												-15	8.1	1.71e-06
												-15	8.2	1.66e-06
												-15	8.3	1.62e-06
												-15	8.4	1.58e-06
												-15	8.5	1.54e-06
												-15	8.6	1.5e-06
												-15	8.7	1.46e-06
												-15	8.8	1.43e-06
												-15	8.9	1.4e-06
												-15	9	1.36e-06
												-15	9.1	1.33e-06
												-15	9.2	1.3e-06
												-15	9.3	1.27e-06
												-15	9.4	1.24e-06
												-15	9.5	1.21e-06
												-15	9.6	1.19e-06
												-15	9.7	1.16e-06
												-15	9.8	1.14e-06
												-15	9.9	1.11e-06
												-15	10	1.09e-06
												-15	10.1	1.07e-06
												-15	10.2	1.05e-06
												-15	10.3	1.03e-06
												-15	10.4	1e-06
												-15	10.5	9.8e-07
												-15	10.6	9.7e-07
												-15	10.7	9.5e-07
												-15	10.8	9.3e-07
												-15	10.9	9.2e-07
												-15	11	9e-07
												-15	11.1	8.8e-07
												-15	11.2	8.7e-07
												-15	11.3	8.5e-07
												-15	11.4	8.4e-07
												-15	11.5	8.2e-07
												-15	11.6	8.1e-07
												-15	11.7	8e-07
												-15	11.8	7.8e-07
												-15	11.9	7.7e-07
												-15	12	7.6e-07
												-15	12.1	7.4e-07
												-15	12.2	7.3e-07
												-15	12.3	7.2e-07
												-15	12.4	7.1e-07
												-15	12.5	7e-07
												-15	12.6	6.9e-07
												-15	12.7	6.8e-07
												-15	12.8	6.6e-07
												-15	12.9	6.5e-07
												-15	13	6.4e-07
												-15	13.1	6.3e-07
												-15	13.2	6.2e-07
												-15	13.3	6.2e-07
												-15	13.4	6.1e-07
												-15	13.5	6e-07
												-15	13.6	5.9e-07
												-15	13.7	5.8e-07
												-15	13.8	5.7e-07
												-15	13.9	5.7e-07
												-15	14	5.6e-07
												-15	14.1	5.5e-07
												-15	14.2	5.4e-07
												-15	14.3	5.4e-07
												-15	14.4	5.3e-07
												-15	14.5	5.2e-07
												-15	14.6	5.2e-07
												-15	14.7	5.1e-07
												-15	14.8	5e-07
												-15	14.9	5e-07
												-15	15	4.9e-07
												-15	15.1	4.8e-07
												-15	15.2	4.8e-07
												-15	15.3	4.7e-07
												-15	15.4	4.7e-07
												-15	15.5	4.6e-07
												-15	15.6	4.6e-07
												-15	15.7	4.5e-07
												-15	15.8	4.5e-07
												-15	15.9	4.4e-07
												-15	16	4.4e-07
												-15	16.1	4.3e-07
												-15	16.2	4.2e-07
												-15	16.3	4.2e-07
												-15	16.4	4.1e-07
												-15	16.5	4.1e-07
												-15	16.6	4e-07
												-15	16.7	4e-07
												-15	16.8	4e-07
												-15	16.9	3.9e-07
												-15	17	3.9e-07
												-15	17.1	3.8e-07
												-15	17.2	3.8e-07
												-15	17.3	3.8e-07
												-15	17.4	3.7e-07
												-15	17.5	3.7e-07
												-15	17.6	3.6e-07
												-15	17.7	3.6e-07
												-15	17.8	3.5e-07
												-15	17.9	3.5e-07
												-15	18	3.5e-07
												-15	18.1	3.4e-07
												-15	18.2	3.4e-07
												-15	18.3	3.4e-07
												-15	18.4	3.3e-07
												-15	18.5	3.3e-07
												-15	18.6	3.3e-07
												-15	18.7	3.2e-07
												-15	18.8	3.2e-07
												-15	18.9	3.2e-07
												-15	19	3.2e-07
												-15	19.1	3.1e-07
												-15	19.2	3.1e-07
												-15	19.3	3e-07
												-15	19.4	3e-07
												-15	19.5	3e-07
												-15	19.6	3e-07
												-15	19.7	2.9e-07
												-15	19.8	2.9e-07
												-15	19.9	2.9e-07
												-14.9	-20	9.704e-05
												-14.9	-19.9	0.0001414
												-14.9	-19.8	0.00019432
												-14.9	-19.7	0.00025251
												-14.9	-19.6	0.00033016
												-14.9	-19.5	0.00036319
												-14.9	-19.4	0.00031137
												-14.9	-19.3	0.00021773
												-14.9	-19.2	0.00014689
												-14.9	-19.1	0.00010841
												-14.9	-19	9.112e-05
												-14.9	-18.9	8.844e-05
												-14.9	-18.8	9.962e-05
												-14.9	-18.7	0.0001274
												-14.9	-18.6	0.00016829
												-14.9	-18.5	0.00021207
												-14.9	-18.4	0.00027155
												-14.9	-18.3	0.00031142
												-14.9	-18.2	0.00028257
												-14.9	-18.1	0.00020464
												-14.9	-18	0.00013206
												-14.9	-17.9	8.698e-05
												-14.9	-17.8	6.075e-05
												-14.9	-17.7	4.483e-05
												-14.9	-17.6	3.462e-05
												-14.9	-17.5	2.772e-05
												-14.9	-17.4	2.284e-05
												-14.9	-17.3	1.927e-05
												-14.9	-17.2	1.657e-05
												-14.9	-17.1	1.448e-05
												-14.9	-17	1.283e-05
												-14.9	-16.9	1.15e-05
												-14.9	-16.8	1.041e-05
												-14.9	-16.7	9.52e-06
												-14.9	-16.6	8.78e-06
												-14.9	-16.5	8.16e-06
												-14.9	-16.4	7.63e-06
												-14.9	-16.3	7.19e-06
												-14.9	-16.2	6.81e-06
												-14.9	-16.1	6.49e-06
												-14.9	-16	6.23e-06
												-14.9	-15.9	6e-06
												-14.9	-15.8	5.82e-06
												-14.9	-15.7	5.67e-06
												-14.9	-15.6	5.56e-06
												-14.9	-15.5	5.48e-06
												-14.9	-15.4	5.43e-06
												-14.9	-15.3	5.42e-06
												-14.9	-15.2	5.43e-06
												-14.9	-15.1	5.48e-06
												-14.9	-15	5.57e-06
												-14.9	-14.9	5.71e-06
												-14.9	-14.8	5.9e-06
												-14.9	-14.7	6.16e-06
												-14.9	-14.6	6.51e-06
												-14.9	-14.5	7e-06
												-14.9	-14.4	7.68e-06
												-14.9	-14.3	8.68e-06
												-14.9	-14.2	1.014e-05
												-14.9	-14.1	1.205e-05
												-14.9	-14	1.42e-05
												-14.9	-13.9	1.673e-05
												-14.9	-13.8	2.002e-05
												-14.9	-13.7	2.467e-05
												-14.9	-13.6	3.047e-05
												-14.9	-13.5	3.489e-05
												-14.9	-13.4	3.85e-05
												-14.9	-13.3	4.28e-05
												-14.9	-13.2	4.453e-05
												-14.9	-13.1	4.437e-05
												-14.9	-13	4.646e-05
												-14.9	-12.9	5.324e-05
												-14.9	-12.8	6.739e-05
												-14.9	-12.7	8.462e-05
												-14.9	-12.6	9.177e-05
												-14.9	-12.5	8.858e-05
												-14.9	-12.4	8.368e-05
												-14.9	-12.3	7.68e-05
												-14.9	-12.2	7.055e-05
												-14.9	-12.1	7.11e-05
												-14.9	-12	8.178e-05
												-14.9	-11.9	9.977e-05
												-14.9	-11.8	0.00011275
												-14.9	-11.7	0.00010875
												-14.9	-11.6	0.00010088
												-14.9	-11.5	0.00010285
												-14.9	-11.4	0.00010978
												-14.9	-11.3	0.00010902
												-14.9	-11.2	9.613e-05
												-14.9	-11.1	8.472e-05
												-14.9	-11	7.839e-05
												-14.9	-10.9	7.212e-05
												-14.9	-10.8	6.683e-05
												-14.9	-10.7	6.876e-05
												-14.9	-10.6	7.588e-05
												-14.9	-10.5	8.187e-05
												-14.9	-10.4	7.598e-05
												-14.9	-10.3	6.327e-05
												-14.9	-10.2	5.57e-05
												-14.9	-10.1	5.487e-05
												-14.9	-10	5.609e-05
												-14.9	-9.9	5.622e-05
												-14.9	-9.8	5.539e-05
												-14.9	-9.7	4.757e-05
												-14.9	-9.6	3.615e-05
												-14.9	-9.5	2.803e-05
												-14.9	-9.4	2.403e-05
												-14.9	-9.3	2.314e-05
												-14.9	-9.2	2.512e-05
												-14.9	-9.1	3.004e-05
												-14.9	-9	3.633e-05
												-14.9	-8.9	3.914e-05
												-14.9	-8.8	3.589e-05
												-14.9	-8.7	3.344e-05
												-14.9	-8.6	3.584e-05
												-14.9	-8.5	4.08e-05
												-14.9	-8.4	4.187e-05
												-14.9	-8.3	3.975e-05
												-14.9	-8.2	3.845e-05
												-14.9	-8.1	4.015e-05
												-14.9	-8	4.518e-05
												-14.9	-7.9	5.035e-05
												-14.9	-7.8	5.326e-05
												-14.9	-7.7	5.833e-05
												-14.9	-7.6	6.766e-05
												-14.9	-7.5	8.101e-05
												-14.9	-7.4	9.381e-05
												-14.9	-7.3	9.586e-05
												-14.9	-7.2	9.733e-05
												-14.9	-7.1	0.00010689
												-14.9	-7	0.00011283
												-14.9	-6.9	0.0001063
												-14.9	-6.8	9.996e-05
												-14.9	-6.7	0.00010919
												-14.9	-6.6	0.00013708
												-14.9	-6.5	0.00016637
												-14.9	-6.4	0.00016424
												-14.9	-6.3	0.0001448
												-14.9	-6.2	0.00013433
												-14.9	-6.1	0.00012995
												-14.9	-6	0.00012358
												-14.9	-5.9	0.00012225
												-14.9	-5.8	0.0001342
												-14.9	-5.7	0.00015531
												-14.9	-5.6	0.00016529
												-14.9	-5.5	0.0001536
												-14.9	-5.4	0.00014474
												-14.9	-5.3	0.00014367
												-14.9	-5.2	0.00013899
												-14.9	-5.1	0.00012075
												-14.9	-5	9.656e-05
												-14.9	-4.9	7.901e-05
												-14.9	-4.8	6.678e-05
												-14.9	-4.7	6.252e-05
												-14.9	-4.6	6.56e-05
												-14.9	-4.5	6.877e-05
												-14.9	-4.4	6.448e-05
												-14.9	-4.3	5.741e-05
												-14.9	-4.2	5.776e-05
												-14.9	-4.1	6.303e-05
												-14.9	-4	6.121e-05
												-14.9	-3.9	4.858e-05
												-14.9	-3.8	3.758e-05
												-14.9	-3.7	3.263e-05
												-14.9	-3.6	2.938e-05
												-14.9	-3.5	2.384e-05
												-14.9	-3.4	1.887e-05
												-14.9	-3.3	1.569e-05
												-14.9	-3.2	1.374e-05
												-14.9	-3.1	1.251e-05
												-14.9	-3	1.171e-05
												-14.9	-2.9	1.12e-05
												-14.9	-2.8	1.09e-05
												-14.9	-2.7	1.075e-05
												-14.9	-2.6	1.074e-05
												-14.9	-2.5	1.085e-05
												-14.9	-2.4	1.107e-05
												-14.9	-2.3	1.141e-05
												-14.9	-2.2	1.187e-05
												-14.9	-2.1	1.248e-05
												-14.9	-2	1.325e-05
												-14.9	-1.9	1.423e-05
												-14.9	-1.8	1.549e-05
												-14.9	-1.7	1.712e-05
												-14.9	-1.6	1.931e-05
												-14.9	-1.5	2.235e-05
												-14.9	-1.4	2.679e-05
												-14.9	-1.3	3.339e-05
												-14.9	-1.2	4.188e-05
												-14.9	-1.1	5.08e-05
												-14.9	-1	6.177e-05
												-14.9	-0.9	7.539e-05
												-14.9	-0.8	9.741e-05
												-14.9	-0.7	0.00012398
												-14.9	-0.6	0.00013423
												-14.9	-0.5	0.00014215
												-14.9	-0.4	0.00015455
												-14.9	-0.3	0.00015227
												-14.9	-0.2	0.00014385
												-14.9	-0.1	0.00015394
												-14.9	0	0.0001963
												-14.9	0.1	0.00027737
												-14.9	0.2	0.00036418
												-14.9	0.3	0.0003598
												-14.9	0.4	0.0002942
												-14.9	0.5	0.00025419
												-14.9	0.6	0.00023756
												-14.9	0.7	0.00023822
												-14.9	0.8	0.00026876
												-14.9	0.9	0.00031586
												-14.9	1	0.00036511
												-14.9	1.1	0.00039376
												-14.9	1.2	0.00037889
												-14.9	1.3	0.00039641
												-14.9	1.4	0.00047778
												-14.9	1.5	0.00051977
												-14.9	1.6	0.00043143
												-14.9	1.7	0.00029954
												-14.9	1.8	0.00021371
												-14.9	1.9	0.00017453
												-14.9	2	0.00016999
												-14.9	2.1	0.0001969
												-14.9	2.2	0.00024631
												-14.9	2.3	0.00028313
												-14.9	2.4	0.00025796
												-14.9	2.5	0.00020811
												-14.9	2.6	0.00019434
												-14.9	2.7	0.00021566
												-14.9	2.8	0.00021479
												-14.9	2.9	0.00015982
												-14.9	3	0.00010624
												-14.9	3.1	7.312e-05
												-14.9	3.2	5.347e-05
												-14.9	3.3	4.117e-05
												-14.9	3.4	3.302e-05
												-14.9	3.5	2.732e-05
												-14.9	3.6	2.314e-05
												-14.9	3.7	1.997e-05
												-14.9	3.8	1.749e-05
												-14.9	3.9	1.55e-05
												-14.9	4	1.387e-05
												-14.9	4.1	1.252e-05
												-14.9	4.2	1.138e-05
												-14.9	4.3	1.04e-05
												-14.9	4.4	9.57e-06
												-14.9	4.5	8.83e-06
												-14.9	4.6	8.19e-06
												-14.9	4.7	7.63e-06
												-14.9	4.8	7.12e-06
												-14.9	4.9	6.68e-06
												-14.9	5	6.27e-06
												-14.9	5.1	5.91e-06
												-14.9	5.2	5.57e-06
												-14.9	5.3	5.27e-06
												-14.9	5.4	5e-06
												-14.9	5.5	4.74e-06
												-14.9	5.6	4.51e-06
												-14.9	5.7	4.3e-06
												-14.9	5.8	4.1e-06
												-14.9	5.9	3.92e-06
												-14.9	6	3.75e-06
												-14.9	6.1	3.59e-06
												-14.9	6.2	3.44e-06
												-14.9	6.3	3.3e-06
												-14.9	6.4	3.17e-06
												-14.9	6.5	3.05e-06
												-14.9	6.6	2.94e-06
												-14.9	6.7	2.83e-06
												-14.9	6.8	2.73e-06
												-14.9	6.9	2.64e-06
												-14.9	7	2.55e-06
												-14.9	7.1	2.46e-06
												-14.9	7.2	2.38e-06
												-14.9	7.3	2.31e-06
												-14.9	7.4	2.23e-06
												-14.9	7.5	2.16e-06
												-14.9	7.6	2.1e-06
												-14.9	7.7	2.04e-06
												-14.9	7.8	1.98e-06
												-14.9	7.9	1.92e-06
												-14.9	8	1.87e-06
												-14.9	8.1	1.82e-06
												-14.9	8.2	1.77e-06
												-14.9	8.3	1.72e-06
												-14.9	8.4	1.67e-06
												-14.9	8.5	1.63e-06
												-14.9	8.6	1.59e-06
												-14.9	8.7	1.55e-06
												-14.9	8.8	1.51e-06
												-14.9	8.9	1.48e-06
												-14.9	9	1.44e-06
												-14.9	9.1	1.41e-06
												-14.9	9.2	1.38e-06
												-14.9	9.3	1.34e-06
												-14.9	9.4	1.31e-06
												-14.9	9.5	1.28e-06
												-14.9	9.6	1.26e-06
												-14.9	9.7	1.23e-06
												-14.9	9.8	1.2e-06
												-14.9	9.9	1.17e-06
												-14.9	10	1.15e-06
												-14.9	10.1	1.13e-06
												-14.9	10.2	1.1e-06
												-14.9	10.3	1.08e-06
												-14.9	10.4	1.06e-06
												-14.9	10.5	1.04e-06
												-14.9	10.6	1.02e-06
												-14.9	10.7	1e-06
												-14.9	10.8	9.8e-07
												-14.9	10.9	9.6e-07
												-14.9	11	9.4e-07
												-14.9	11.1	9.3e-07
												-14.9	11.2	9.1e-07
												-14.9	11.3	8.9e-07
												-14.9	11.4	8.8e-07
												-14.9	11.5	8.6e-07
												-14.9	11.6	8.5e-07
												-14.9	11.7	8.4e-07
												-14.9	11.8	8.2e-07
												-14.9	11.9	8.1e-07
												-14.9	12	7.9e-07
												-14.9	12.1	7.8e-07
												-14.9	12.2	7.7e-07
												-14.9	12.3	7.6e-07
												-14.9	12.4	7.4e-07
												-14.9	12.5	7.3e-07
												-14.9	12.6	7.2e-07
												-14.9	12.7	7.1e-07
												-14.9	12.8	7e-07
												-14.9	12.9	6.9e-07
												-14.9	13	6.8e-07
												-14.9	13.1	6.6e-07
												-14.9	13.2	6.6e-07
												-14.9	13.3	6.5e-07
												-14.9	13.4	6.4e-07
												-14.9	13.5	6.3e-07
												-14.9	13.6	6.2e-07
												-14.9	13.7	6.1e-07
												-14.9	13.8	6e-07
												-14.9	13.9	5.9e-07
												-14.9	14	5.8e-07
												-14.9	14.1	5.8e-07
												-14.9	14.2	5.7e-07
												-14.9	14.3	5.6e-07
												-14.9	14.4	5.5e-07
												-14.9	14.5	5.5e-07
												-14.9	14.6	5.4e-07
												-14.9	14.7	5.3e-07
												-14.9	14.8	5.3e-07
												-14.9	14.9	5.2e-07
												-14.9	15	5.1e-07
												-14.9	15.1	5.1e-07
												-14.9	15.2	5e-07
												-14.9	15.3	4.9e-07
												-14.9	15.4	4.9e-07
												-14.9	15.5	4.8e-07
												-14.9	15.6	4.8e-07
												-14.9	15.7	4.7e-07
												-14.9	15.8	4.7e-07
												-14.9	15.9	4.6e-07
												-14.9	16	4.6e-07
												-14.9	16.1	4.5e-07
												-14.9	16.2	4.5e-07
												-14.9	16.3	4.4e-07
												-14.9	16.4	4.3e-07
												-14.9	16.5	4.3e-07
												-14.9	16.6	4.2e-07
												-14.9	16.7	4.2e-07
												-14.9	16.8	4.1e-07
												-14.9	16.9	4.1e-07
												-14.9	17	4e-07
												-14.9	17.1	4e-07
												-14.9	17.2	3.9e-07
												-14.9	17.3	3.9e-07
												-14.9	17.4	3.9e-07
												-14.9	17.5	3.9e-07
												-14.9	17.6	3.8e-07
												-14.9	17.7	3.8e-07
												-14.9	17.8	3.7e-07
												-14.9	17.9	3.7e-07
												-14.9	18	3.6e-07
												-14.9	18.1	3.6e-07
												-14.9	18.2	3.6e-07
												-14.9	18.3	3.5e-07
												-14.9	18.4	3.5e-07
												-14.9	18.5	3.4e-07
												-14.9	18.6	3.4e-07
												-14.9	18.7	3.4e-07
												-14.9	18.8	3.3e-07
												-14.9	18.9	3.3e-07
												-14.9	19	3.3e-07
												-14.9	19.1	3.2e-07
												-14.9	19.2	3.2e-07
												-14.9	19.3	3.2e-07
												-14.9	19.4	3.2e-07
												-14.9	19.5	3.1e-07
												-14.9	19.6	3.1e-07
												-14.9	19.7	3.1e-07
												-14.9	19.8	3e-07
												-14.9	19.9	3e-07
												-14.8	-20	7.159e-05
												-14.8	-19.9	0.00010026
												-14.8	-19.8	0.00014611
												-14.8	-19.7	0.00020079
												-14.8	-19.6	0.00026093
												-14.8	-19.5	0.00034117
												-14.8	-19.4	0.00037533
												-14.8	-19.3	0.0003218
												-14.8	-19.2	0.00022507
												-14.8	-19.1	0.00015191
												-14.8	-19	0.0001122
												-14.8	-18.9	9.44e-05
												-14.8	-18.8	9.175e-05
												-14.8	-18.7	0.00010346
												-14.8	-18.6	0.00013245
												-14.8	-18.5	0.00017508
												-14.8	-18.4	0.00022071
												-14.8	-18.3	0.00028269
												-14.8	-18.2	0.00032423
												-14.8	-18.1	0.0002942
												-14.8	-18	0.00021304
												-14.8	-17.9	0.00013745
												-14.8	-17.8	9.051e-05
												-14.8	-17.7	6.319e-05
												-14.8	-17.6	4.661e-05
												-14.8	-17.5	3.598e-05
												-14.8	-17.4	2.88e-05
												-14.8	-17.3	2.373e-05
												-14.8	-17.2	2e-05
												-14.8	-17.1	1.72e-05
												-14.8	-17	1.502e-05
												-14.8	-16.9	1.329e-05
												-14.8	-16.8	1.191e-05
												-14.8	-16.7	1.078e-05
												-14.8	-16.6	9.85e-06
												-14.8	-16.5	9.08e-06
												-14.8	-16.4	8.43e-06
												-14.8	-16.3	7.88e-06
												-14.8	-16.2	7.42e-06
												-14.8	-16.1	7.03e-06
												-14.8	-16	6.7e-06
												-14.8	-15.9	6.42e-06
												-14.8	-15.8	6.19e-06
												-14.8	-15.7	5.99e-06
												-14.8	-15.6	5.84e-06
												-14.8	-15.5	5.72e-06
												-14.8	-15.4	5.63e-06
												-14.8	-15.3	5.58e-06
												-14.8	-15.2	5.56e-06
												-14.8	-15.1	5.57e-06
												-14.8	-15	5.62e-06
												-14.8	-14.9	5.7e-06
												-14.8	-14.8	5.83e-06
												-14.8	-14.7	6.02e-06
												-14.8	-14.6	6.28e-06
												-14.8	-14.5	6.64e-06
												-14.8	-14.4	7.13e-06
												-14.8	-14.3	7.81e-06
												-14.8	-14.2	8.82e-06
												-14.8	-14.1	1.03e-05
												-14.8	-14	1.223e-05
												-14.8	-13.9	1.44e-05
												-14.8	-13.8	1.695e-05
												-14.8	-13.7	2.028e-05
												-14.8	-13.6	2.498e-05
												-14.8	-13.5	3.083e-05
												-14.8	-13.4	3.53e-05
												-14.8	-13.3	3.894e-05
												-14.8	-13.2	4.328e-05
												-14.8	-13.1	4.504e-05
												-14.8	-13	4.487e-05
												-14.8	-12.9	4.699e-05
												-14.8	-12.8	5.384e-05
												-14.8	-12.7	6.814e-05
												-14.8	-12.6	8.556e-05
												-14.8	-12.5	9.278e-05
												-14.8	-12.4	8.956e-05
												-14.8	-12.3	8.461e-05
												-14.8	-12.2	7.767e-05
												-14.8	-12.1	7.134e-05
												-14.8	-12	7.191e-05
												-14.8	-11.9	8.27e-05
												-14.8	-11.8	0.00010088
												-14.8	-11.7	0.00011401
												-14.8	-11.6	0.00010996
												-14.8	-11.5	0.00010201
												-14.8	-11.4	0.00010401
												-14.8	-11.3	0.00011102
												-14.8	-11.2	0.00011025
												-14.8	-11.1	9.722e-05
												-14.8	-11	8.569e-05
												-14.8	-10.9	7.93e-05
												-14.8	-10.8	7.295e-05
												-14.8	-10.7	6.762e-05
												-14.8	-10.6	6.957e-05
												-14.8	-10.5	7.678e-05
												-14.8	-10.4	8.283e-05
												-14.8	-10.3	7.688e-05
												-14.8	-10.2	6.404e-05
												-14.8	-10.1	5.638e-05
												-14.8	-10	5.554e-05
												-14.8	-9.9	5.678e-05
												-14.8	-9.8	5.692e-05
												-14.8	-9.7	5.608e-05
												-14.8	-9.6	4.818e-05
												-14.8	-9.5	3.662e-05
												-14.8	-9.4	2.84e-05
												-14.8	-9.3	2.435e-05
												-14.8	-9.2	2.346e-05
												-14.8	-9.1	2.546e-05
												-14.8	-9	3.045e-05
												-14.8	-8.9	3.682e-05
												-14.8	-8.8	3.967e-05
												-14.8	-8.7	3.638e-05
												-14.8	-8.6	3.39e-05
												-14.8	-8.5	3.633e-05
												-14.8	-8.4	4.136e-05
												-14.8	-8.3	4.245e-05
												-14.8	-8.2	4.032e-05
												-14.8	-8.1	3.901e-05
												-14.8	-8	4.074e-05
												-14.8	-7.9	4.585e-05
												-14.8	-7.8	5.11e-05
												-14.8	-7.7	5.406e-05
												-14.8	-7.6	5.921e-05
												-14.8	-7.5	6.869e-05
												-14.8	-7.4	8.223e-05
												-14.8	-7.3	9.523e-05
												-14.8	-7.2	9.731e-05
												-14.8	-7.1	9.882e-05
												-14.8	-7	0.00010853
												-14.8	-6.9	0.00011456
												-14.8	-6.8	0.00010794
												-14.8	-6.7	0.00010151
												-14.8	-6.6	0.0001109
												-14.8	-6.5	0.00013923
												-14.8	-6.4	0.00016898
												-14.8	-6.3	0.00016683
												-14.8	-6.2	0.00014708
												-14.8	-6.1	0.00013645
												-14.8	-6	0.000132
												-14.8	-5.9	0.00012554
												-14.8	-5.8	0.00012421
												-14.8	-5.7	0.00013636
												-14.8	-5.6	0.0001578
												-14.8	-5.5	0.00016796
												-14.8	-5.4	0.0001561
												-14.8	-5.3	0.00014713
												-14.8	-5.2	0.00014605
												-14.8	-5.1	0.00014128
												-14.8	-5	0.00012276
												-14.8	-4.9	9.818e-05
												-14.8	-4.8	8.037e-05
												-14.8	-4.7	6.793e-05
												-14.8	-4.6	6.361e-05
												-14.8	-4.5	6.675e-05
												-14.8	-4.4	6.998e-05
												-14.8	-4.3	6.563e-05
												-14.8	-4.2	5.844e-05
												-14.8	-4.1	5.88e-05
												-14.8	-4	6.417e-05
												-14.8	-3.9	6.232e-05
												-14.8	-3.8	4.947e-05
												-14.8	-3.7	3.829e-05
												-14.8	-3.6	3.326e-05
												-14.8	-3.5	2.995e-05
												-14.8	-3.4	2.432e-05
												-14.8	-3.3	1.926e-05
												-14.8	-3.2	1.603e-05
												-14.8	-3.1	1.405e-05
												-14.8	-3	1.28e-05
												-14.8	-2.9	1.2e-05
												-14.8	-2.8	1.148e-05
												-14.8	-2.7	1.118e-05
												-14.8	-2.6	1.104e-05
												-14.8	-2.5	1.104e-05
												-14.8	-2.4	1.115e-05
												-14.8	-2.3	1.139e-05
												-14.8	-2.2	1.174e-05
												-14.8	-2.1	1.222e-05
												-14.8	-2	1.285e-05
												-14.8	-1.9	1.365e-05
												-14.8	-1.8	1.466e-05
												-14.8	-1.7	1.596e-05
												-14.8	-1.6	1.765e-05
												-14.8	-1.5	1.99e-05
												-14.8	-1.4	2.304e-05
												-14.8	-1.3	2.762e-05
												-14.8	-1.2	3.441e-05
												-14.8	-1.1	4.316e-05
												-14.8	-1	5.237e-05
												-14.8	-0.9	6.369e-05
												-14.8	-0.8	7.775e-05
												-14.8	-0.7	0.00010044
												-14.8	-0.6	0.00012783
												-14.8	-0.5	0.00013842
												-14.8	-0.4	0.00014661
												-14.8	-0.3	0.00015943
												-14.8	-0.2	0.0001571
												-14.8	-0.1	0.00014849
												-14.8	0	0.00015899
												-14.8	0.1	0.00020282
												-14.8	0.2	0.00028663
												-14.8	0.3	0.00037637
												-14.8	0.4	0.00037186
												-14.8	0.5	0.00030418
												-14.8	0.6	0.000263
												-14.8	0.7	0.00024593
												-14.8	0.8	0.00024671
												-14.8	0.9	0.00027837
												-14.8	1	0.00032708
												-14.8	1.1	0.00037796
												-14.8	1.2	0.00040762
												-14.8	1.3	0.00039252
												-14.8	1.4	0.00041115
												-14.8	1.5	0.00049588
												-14.8	1.6	0.00053934
												-14.8	1.7	0.00044748
												-14.8	1.8	0.00031068
												-14.8	1.9	0.00022175
												-14.8	2	0.00018123
												-14.8	2.1	0.00017668
												-14.8	2.2	0.00020484
												-14.8	2.3	0.00025638
												-14.8	2.4	0.00029474
												-14.8	2.5	0.00026852
												-14.8	2.6	0.00021662
												-14.8	2.7	0.00020229
												-14.8	2.8	0.00022452
												-14.8	2.9	0.00022364
												-14.8	3	0.00016638
												-14.8	3.1	0.00011058
												-14.8	3.2	7.609e-05
												-14.8	3.3	5.562e-05
												-14.8	3.4	4.282e-05
												-14.8	3.5	3.433e-05
												-14.8	3.6	2.84e-05
												-14.8	3.7	2.405e-05
												-14.8	3.8	2.075e-05
												-14.8	3.9	1.817e-05
												-14.8	4	1.61e-05
												-14.8	4.1	1.441e-05
												-14.8	4.2	1.3e-05
												-14.8	4.3	1.181e-05
												-14.8	4.4	1.08e-05
												-14.8	4.5	9.93e-06
												-14.8	4.6	9.17e-06
												-14.8	4.7	8.5e-06
												-14.8	4.8	7.91e-06
												-14.8	4.9	7.39e-06
												-14.8	5	6.92e-06
												-14.8	5.1	6.5e-06
												-14.8	5.2	6.13e-06
												-14.8	5.3	5.78e-06
												-14.8	5.4	5.46e-06
												-14.8	5.5	5.18e-06
												-14.8	5.6	4.92e-06
												-14.8	5.7	4.68e-06
												-14.8	5.8	4.45e-06
												-14.8	5.9	4.25e-06
												-14.8	6	4.06e-06
												-14.8	6.1	3.88e-06
												-14.8	6.2	3.72e-06
												-14.8	6.3	3.56e-06
												-14.8	6.4	3.42e-06
												-14.8	6.5	3.29e-06
												-14.8	6.6	3.16e-06
												-14.8	6.7	3.05e-06
												-14.8	6.8	2.93e-06
												-14.8	6.9	2.83e-06
												-14.8	7	2.73e-06
												-14.8	7.1	2.64e-06
												-14.8	7.2	2.55e-06
												-14.8	7.3	2.47e-06
												-14.8	7.4	2.39e-06
												-14.8	7.5	2.31e-06
												-14.8	7.6	2.24e-06
												-14.8	7.7	2.17e-06
												-14.8	7.8	2.11e-06
												-14.8	7.9	2.04e-06
												-14.8	8	1.99e-06
												-14.8	8.1	1.93e-06
												-14.8	8.2	1.88e-06
												-14.8	8.3	1.83e-06
												-14.8	8.4	1.78e-06
												-14.8	8.5	1.73e-06
												-14.8	8.6	1.68e-06
												-14.8	8.7	1.64e-06
												-14.8	8.8	1.6e-06
												-14.8	8.9	1.56e-06
												-14.8	9	1.52e-06
												-14.8	9.1	1.49e-06
												-14.8	9.2	1.45e-06
												-14.8	9.3	1.42e-06
												-14.8	9.4	1.39e-06
												-14.8	9.5	1.36e-06
												-14.8	9.6	1.33e-06
												-14.8	9.7	1.29e-06
												-14.8	9.8	1.27e-06
												-14.8	9.9	1.24e-06
												-14.8	10	1.22e-06
												-14.8	10.1	1.19e-06
												-14.8	10.2	1.16e-06
												-14.8	10.3	1.14e-06
												-14.8	10.4	1.12e-06
												-14.8	10.5	1.1e-06
												-14.8	10.6	1.07e-06
												-14.8	10.7	1.05e-06
												-14.8	10.8	1.03e-06
												-14.8	10.9	1.01e-06
												-14.8	11	9.9e-07
												-14.8	11.1	9.7e-07
												-14.8	11.2	9.6e-07
												-14.8	11.3	9.4e-07
												-14.8	11.4	9.2e-07
												-14.8	11.5	9.1e-07
												-14.8	11.6	8.9e-07
												-14.8	11.7	8.8e-07
												-14.8	11.8	8.6e-07
												-14.8	11.9	8.5e-07
												-14.8	12	8.4e-07
												-14.8	12.1	8.2e-07
												-14.8	12.2	8.1e-07
												-14.8	12.3	7.9e-07
												-14.8	12.4	7.8e-07
												-14.8	12.5	7.7e-07
												-14.8	12.6	7.6e-07
												-14.8	12.7	7.4e-07
												-14.8	12.8	7.3e-07
												-14.8	12.9	7.2e-07
												-14.8	13	7.1e-07
												-14.8	13.1	7e-07
												-14.8	13.2	6.9e-07
												-14.8	13.3	6.8e-07
												-14.8	13.4	6.7e-07
												-14.8	13.5	6.6e-07
												-14.8	13.6	6.5e-07
												-14.8	13.7	6.4e-07
												-14.8	13.8	6.3e-07
												-14.8	13.9	6.2e-07
												-14.8	14	6.1e-07
												-14.8	14.1	6e-07
												-14.8	14.2	6e-07
												-14.8	14.3	5.9e-07
												-14.8	14.4	5.8e-07
												-14.8	14.5	5.7e-07
												-14.8	14.6	5.6e-07
												-14.8	14.7	5.6e-07
												-14.8	14.8	5.5e-07
												-14.8	14.9	5.4e-07
												-14.8	15	5.3e-07
												-14.8	15.1	5.3e-07
												-14.8	15.2	5.2e-07
												-14.8	15.3	5.2e-07
												-14.8	15.4	5.1e-07
												-14.8	15.5	5e-07
												-14.8	15.6	4.9e-07
												-14.8	15.7	4.9e-07
												-14.8	15.8	4.8e-07
												-14.8	15.9	4.8e-07
												-14.8	16	4.7e-07
												-14.8	16.1	4.7e-07
												-14.8	16.2	4.6e-07
												-14.8	16.3	4.6e-07
												-14.8	16.4	4.5e-07
												-14.8	16.5	4.5e-07
												-14.8	16.6	4.4e-07
												-14.8	16.7	4.3e-07
												-14.8	16.8	4.3e-07
												-14.8	16.9	4.2e-07
												-14.8	17	4.2e-07
												-14.8	17.1	4.2e-07
												-14.8	17.2	4.1e-07
												-14.8	17.3	4.1e-07
												-14.8	17.4	4e-07
												-14.8	17.5	4e-07
												-14.8	17.6	4e-07
												-14.8	17.7	3.9e-07
												-14.8	17.8	3.9e-07
												-14.8	17.9	3.8e-07
												-14.8	18	3.8e-07
												-14.8	18.1	3.7e-07
												-14.8	18.2	3.7e-07
												-14.8	18.3	3.6e-07
												-14.8	18.4	3.6e-07
												-14.8	18.5	3.6e-07
												-14.8	18.6	3.5e-07
												-14.8	18.7	3.5e-07
												-14.8	18.8	3.5e-07
												-14.8	18.9	3.5e-07
												-14.8	19	3.4e-07
												-14.8	19.1	3.4e-07
												-14.8	19.2	3.3e-07
												-14.8	19.3	3.3e-07
												-14.8	19.4	3.3e-07
												-14.8	19.5	3.3e-07
												-14.8	19.6	3.2e-07
												-14.8	19.7	3.2e-07
												-14.8	19.8	3.2e-07
												-14.8	19.9	3.1e-07
												-14.7	-20	5.704e-05
												-14.7	-19.9	7.4e-05
												-14.7	-19.8	0.00010365
												-14.7	-19.7	0.00015105
												-14.7	-19.6	0.00020758
												-14.7	-19.5	0.00026978
												-14.7	-19.4	0.00035275
												-14.7	-19.3	0.00038807
												-14.7	-19.2	0.00033275
												-14.7	-19.1	0.00023279
												-14.7	-19	0.0001572
												-14.7	-18.9	0.0001162
												-14.7	-18.8	9.787e-05
												-14.7	-18.7	9.524e-05
												-14.7	-18.6	0.00010754
												-14.7	-18.5	0.0001378
												-14.7	-18.4	0.00018229
												-14.7	-18.3	0.00022988
												-14.7	-18.2	0.00029452
												-14.7	-18.1	0.00033785
												-14.7	-18	0.00030656
												-14.7	-17.9	0.00022197
												-14.7	-17.8	0.00014319
												-14.7	-17.7	9.425e-05
												-14.7	-17.6	6.579e-05
												-14.7	-17.5	4.851e-05
												-14.7	-17.4	3.743e-05
												-14.7	-17.3	2.995e-05
												-14.7	-17.2	2.466e-05
												-14.7	-17.1	2.078e-05
												-14.7	-17	1.785e-05
												-14.7	-16.9	1.559e-05
												-14.7	-16.8	1.379e-05
												-14.7	-16.7	1.235e-05
												-14.7	-16.6	1.118e-05
												-14.7	-16.5	1.021e-05
												-14.7	-16.4	9.4e-06
												-14.7	-16.3	8.73e-06
												-14.7	-16.2	8.16e-06
												-14.7	-16.1	7.67e-06
												-14.7	-16	7.26e-06
												-14.7	-15.9	6.91e-06
												-14.7	-15.8	6.62e-06
												-14.7	-15.7	6.38e-06
												-14.7	-15.6	6.17e-06
												-14.7	-15.5	6.01e-06
												-14.7	-15.4	5.88e-06
												-14.7	-15.3	5.79e-06
												-14.7	-15.2	5.73e-06
												-14.7	-15.1	5.7e-06
												-14.7	-15	5.71e-06
												-14.7	-14.9	5.75e-06
												-14.7	-14.8	5.83e-06
												-14.7	-14.7	5.97e-06
												-14.7	-14.6	6.16e-06
												-14.7	-14.5	6.42e-06
												-14.7	-14.4	6.77e-06
												-14.7	-14.3	7.26e-06
												-14.7	-14.2	7.95e-06
												-14.7	-14.1	8.97e-06
												-14.7	-14	1.046e-05
												-14.7	-13.9	1.241e-05
												-14.7	-13.8	1.46e-05
												-14.7	-13.7	1.718e-05
												-14.7	-13.6	2.054e-05
												-14.7	-13.5	2.528e-05
												-14.7	-13.4	3.12e-05
												-14.7	-13.3	3.571e-05
												-14.7	-13.2	3.94e-05
												-14.7	-13.1	4.378e-05
												-14.7	-13	4.555e-05
												-14.7	-12.9	4.539e-05
												-14.7	-12.8	4.753e-05
												-14.7	-12.7	5.446e-05
												-14.7	-12.6	6.891e-05
												-14.7	-12.5	8.651e-05
												-14.7	-12.4	9.381e-05
												-14.7	-12.3	9.056e-05
												-14.7	-12.2	8.556e-05
												-14.7	-12.1	7.854e-05
												-14.7	-12	7.216e-05
												-14.7	-11.9	7.273e-05
												-14.7	-11.8	8.364e-05
												-14.7	-11.7	0.00010202
												-14.7	-11.6	0.00011529
												-14.7	-11.5	0.00011119
												-14.7	-11.4	0.00010316
												-14.7	-11.3	0.00010519
												-14.7	-11.2	0.00011228
												-14.7	-11.1	0.0001115
												-14.7	-11	9.833e-05
												-14.7	-10.9	8.668e-05
												-14.7	-10.8	8.022e-05
												-14.7	-10.7	7.38e-05
												-14.7	-10.6	6.842e-05
												-14.7	-10.5	7.04e-05
												-14.7	-10.4	7.769e-05
												-14.7	-10.3	8.382e-05
												-14.7	-10.2	7.78e-05
												-14.7	-10.1	6.481e-05
												-14.7	-10	5.707e-05
												-14.7	-9.9	5.622e-05
												-14.7	-9.8	5.748e-05
												-14.7	-9.7	5.764e-05
												-14.7	-9.6	5.68e-05
												-14.7	-9.5	4.88e-05
												-14.7	-9.4	3.71e-05
												-14.7	-9.3	2.878e-05
												-14.7	-9.2	2.469e-05
												-14.7	-9.1	2.379e-05
												-14.7	-9	2.582e-05
												-14.7	-8.9	3.087e-05
												-14.7	-8.8	3.732e-05
												-14.7	-8.7	4.021e-05
												-14.7	-8.6	3.688e-05
												-14.7	-8.5	3.437e-05
												-14.7	-8.4	3.684e-05
												-14.7	-8.3	4.194e-05
												-14.7	-8.2	4.306e-05
												-14.7	-8.1	4.09e-05
												-14.7	-8	3.958e-05
												-14.7	-7.9	4.134e-05
												-14.7	-7.8	4.654e-05
												-14.7	-7.7	5.186e-05
												-14.7	-7.6	5.487e-05
												-14.7	-7.5	6.011e-05
												-14.7	-7.4	6.974e-05
												-14.7	-7.3	8.348e-05
												-14.7	-7.2	9.668e-05
												-14.7	-7.1	9.88e-05
												-14.7	-7	0.00010034
												-14.7	-6.9	0.00011021
												-14.7	-6.8	0.00011633
												-14.7	-6.7	0.00010961
												-14.7	-6.6	0.0001031
												-14.7	-6.5	0.00011265
												-14.7	-6.4	0.00014144
												-14.7	-6.3	0.00017166
												-14.7	-6.2	0.00016947
												-14.7	-6.1	0.00014942
												-14.7	-6	0.00013863
												-14.7	-5.9	0.00013411
												-14.7	-5.8	0.00012756
												-14.7	-5.7	0.00012622
												-14.7	-5.6	0.00013857
												-14.7	-5.5	0.00016036
												-14.7	-5.4	0.00017069
												-14.7	-5.3	0.00015867
												-14.7	-5.2	0.00014958
												-14.7	-5.1	0.00014849
												-14.7	-5	0.00014364
												-14.7	-4.9	0.00012481
												-14.7	-4.8	9.985e-05
												-14.7	-4.7	8.175e-05
												-14.7	-4.6	6.912e-05
												-14.7	-4.5	6.474e-05
												-14.7	-4.4	6.794e-05
												-14.7	-4.3	7.123e-05
												-14.7	-4.2	6.681e-05
												-14.7	-4.1	5.951e-05
												-14.7	-4	5.987e-05
												-14.7	-3.9	6.534e-05
												-14.7	-3.8	6.346e-05
												-14.7	-3.7	5.039e-05
												-14.7	-3.6	3.901e-05
												-14.7	-3.5	3.39e-05
												-14.7	-3.4	3.054e-05
												-14.7	-3.3	2.481e-05
												-14.7	-3.2	1.967e-05
												-14.7	-3.1	1.639e-05
												-14.7	-3	1.438e-05
												-14.7	-2.9	1.311e-05
												-14.7	-2.8	1.229e-05
												-14.7	-2.7	1.178e-05
												-14.7	-2.6	1.148e-05
												-14.7	-2.5	1.134e-05
												-14.7	-2.4	1.134e-05
												-14.7	-2.3	1.147e-05
												-14.7	-2.2	1.171e-05
												-14.7	-2.1	1.208e-05
												-14.7	-2	1.258e-05
												-14.7	-1.9	1.324e-05
												-14.7	-1.8	1.406e-05
												-14.7	-1.7	1.512e-05
												-14.7	-1.6	1.646e-05
												-14.7	-1.5	1.82e-05
												-14.7	-1.4	2.053e-05
												-14.7	-1.3	2.376e-05
												-14.7	-1.2	2.848e-05
												-14.7	-1.1	3.549e-05
												-14.7	-1	4.45e-05
												-14.7	-0.9	5.402e-05
												-14.7	-0.8	6.571e-05
												-14.7	-0.7	8.022e-05
												-14.7	-0.6	0.00010362
												-14.7	-0.5	0.00013187
												-14.7	-0.4	0.00014282
												-14.7	-0.3	0.0001513
												-14.7	-0.2	0.00016454
												-14.7	-0.1	0.00016216
												-14.7	0	0.00015335
												-14.7	0.1	0.00016429
												-14.7	0.2	0.00020966
												-14.7	0.3	0.00029637
												-14.7	0.4	0.00038918
												-14.7	0.5	0.00038453
												-14.7	0.6	0.00031467
												-14.7	0.7	0.00027227
												-14.7	0.8	0.00025476
												-14.7	0.9	0.00025566
												-14.7	1	0.0002885
												-14.7	1.1	0.00033891
												-14.7	1.2	0.00039149
												-14.7	1.3	0.00042223
												-14.7	1.4	0.00040691
												-14.7	1.5	0.00042674
												-14.7	1.6	0.00051505
												-14.7	1.7	0.00056004
												-14.7	1.8	0.00046444
												-14.7	1.9	0.00032247
												-14.7	2	0.00023026
												-14.7	2.1	0.00018832
												-14.7	2.2	0.00018378
												-14.7	2.3	0.00021326
												-14.7	2.4	0.00026708
												-14.7	2.5	0.00030708
												-14.7	2.6	0.00027974
												-14.7	2.7	0.00022567
												-14.7	2.8	0.00021075
												-14.7	2.9	0.00023394
												-14.7	3	0.00023304
												-14.7	3.1	0.00017336
												-14.7	3.2	0.00011519
												-14.7	3.3	7.924e-05
												-14.7	3.4	5.791e-05
												-14.7	3.5	4.456e-05
												-14.7	3.6	3.572e-05
												-14.7	3.7	2.954e-05
												-14.7	3.8	2.501e-05
												-14.7	3.9	2.158e-05
												-14.7	4	1.889e-05
												-14.7	4.1	1.673e-05
												-14.7	4.2	1.497e-05
												-14.7	4.3	1.351e-05
												-14.7	4.4	1.227e-05
												-14.7	4.5	1.122e-05
												-14.7	4.6	1.031e-05
												-14.7	4.7	9.52e-06
												-14.7	4.8	8.83e-06
												-14.7	4.9	8.22e-06
												-14.7	5	7.67e-06
												-14.7	5.1	7.19e-06
												-14.7	5.2	6.75e-06
												-14.7	5.3	6.35e-06
												-14.7	5.4	6e-06
												-14.7	5.5	5.67e-06
												-14.7	5.6	5.37e-06
												-14.7	5.7	5.1e-06
												-14.7	5.8	4.85e-06
												-14.7	5.9	4.62e-06
												-14.7	6	4.41e-06
												-14.7	6.1	4.21e-06
												-14.7	6.2	4.03e-06
												-14.7	6.3	3.85e-06
												-14.7	6.4	3.7e-06
												-14.7	6.5	3.54e-06
												-14.7	6.6	3.41e-06
												-14.7	6.7	3.28e-06
												-14.7	6.8	3.15e-06
												-14.7	6.9	3.04e-06
												-14.7	7	2.93e-06
												-14.7	7.1	2.83e-06
												-14.7	7.2	2.73e-06
												-14.7	7.3	2.64e-06
												-14.7	7.4	2.55e-06
												-14.7	7.5	2.47e-06
												-14.7	7.6	2.4e-06
												-14.7	7.7	2.32e-06
												-14.7	7.8	2.25e-06
												-14.7	7.9	2.18e-06
												-14.7	8	2.12e-06
												-14.7	8.1	2.06e-06
												-14.7	8.2	2e-06
												-14.7	8.3	1.94e-06
												-14.7	8.4	1.89e-06
												-14.7	8.5	1.84e-06
												-14.7	8.6	1.79e-06
												-14.7	8.7	1.74e-06
												-14.7	8.8	1.7e-06
												-14.7	8.9	1.66e-06
												-14.7	9	1.62e-06
												-14.7	9.1	1.58e-06
												-14.7	9.2	1.54e-06
												-14.7	9.3	1.5e-06
												-14.7	9.4	1.47e-06
												-14.7	9.5	1.44e-06
												-14.7	9.6	1.4e-06
												-14.7	9.7	1.37e-06
												-14.7	9.8	1.34e-06
												-14.7	9.9	1.31e-06
												-14.7	10	1.28e-06
												-14.7	10.1	1.26e-06
												-14.7	10.2	1.23e-06
												-14.7	10.3	1.2e-06
												-14.7	10.4	1.18e-06
												-14.7	10.5	1.16e-06
												-14.7	10.6	1.14e-06
												-14.7	10.7	1.11e-06
												-14.7	10.8	1.09e-06
												-14.7	10.9	1.07e-06
												-14.7	11	1.05e-06
												-14.7	11.1	1.03e-06
												-14.7	11.2	1.01e-06
												-14.7	11.3	9.9e-07
												-14.7	11.4	9.7e-07
												-14.7	11.5	9.6e-07
												-14.7	11.6	9.4e-07
												-14.7	11.7	9.2e-07
												-14.7	11.8	9.1e-07
												-14.7	11.9	8.9e-07
												-14.7	12	8.8e-07
												-14.7	12.1	8.6e-07
												-14.7	12.2	8.5e-07
												-14.7	12.3	8.3e-07
												-14.7	12.4	8.2e-07
												-14.7	12.5	8e-07
												-14.7	12.6	7.9e-07
												-14.7	12.7	7.8e-07
												-14.7	12.8	7.7e-07
												-14.7	12.9	7.6e-07
												-14.7	13	7.5e-07
												-14.7	13.1	7.3e-07
												-14.7	13.2	7.2e-07
												-14.7	13.3	7.1e-07
												-14.7	13.4	7e-07
												-14.7	13.5	6.9e-07
												-14.7	13.6	6.8e-07
												-14.7	13.7	6.7e-07
												-14.7	13.8	6.6e-07
												-14.7	13.9	6.5e-07
												-14.7	14	6.4e-07
												-14.7	14.1	6.3e-07
												-14.7	14.2	6.2e-07
												-14.7	14.3	6.1e-07
												-14.7	14.4	6.1e-07
												-14.7	14.5	6e-07
												-14.7	14.6	5.9e-07
												-14.7	14.7	5.8e-07
												-14.7	14.8	5.7e-07
												-14.7	14.9	5.7e-07
												-14.7	15	5.6e-07
												-14.7	15.1	5.5e-07
												-14.7	15.2	5.4e-07
												-14.7	15.3	5.4e-07
												-14.7	15.4	5.3e-07
												-14.7	15.5	5.3e-07
												-14.7	15.6	5.2e-07
												-14.7	15.7	5.1e-07
												-14.7	15.8	5.1e-07
												-14.7	15.9	5e-07
												-14.7	16	4.9e-07
												-14.7	16.1	4.9e-07
												-14.7	16.2	4.8e-07
												-14.7	16.3	4.8e-07
												-14.7	16.4	4.7e-07
												-14.7	16.5	4.7e-07
												-14.7	16.6	4.6e-07
												-14.7	16.7	4.6e-07
												-14.7	16.8	4.5e-07
												-14.7	16.9	4.5e-07
												-14.7	17	4.4e-07
												-14.7	17.1	4.3e-07
												-14.7	17.2	4.3e-07
												-14.7	17.3	4.2e-07
												-14.7	17.4	4.2e-07
												-14.7	17.5	4.1e-07
												-14.7	17.6	4.1e-07
												-14.7	17.7	4.1e-07
												-14.7	17.8	4e-07
												-14.7	17.9	4e-07
												-14.7	18	4e-07
												-14.7	18.1	3.9e-07
												-14.7	18.2	3.9e-07
												-14.7	18.3	3.9e-07
												-14.7	18.4	3.8e-07
												-14.7	18.5	3.7e-07
												-14.7	18.6	3.7e-07
												-14.7	18.7	3.7e-07
												-14.7	18.8	3.6e-07
												-14.7	18.9	3.6e-07
												-14.7	19	3.6e-07
												-14.7	19.1	3.5e-07
												-14.7	19.2	3.5e-07
												-14.7	19.3	3.4e-07
												-14.7	19.4	3.4e-07
												-14.7	19.5	3.4e-07
												-14.7	19.6	3.3e-07
												-14.7	19.7	3.3e-07
												-14.7	19.8	3.3e-07
												-14.7	19.9	3.3e-07
												-14.6	-20	4.959e-05
												-14.6	-19.9	5.898e-05
												-14.6	-19.8	7.654e-05
												-14.6	-19.7	0.00010721
												-14.6	-19.6	0.00015625
												-14.6	-19.5	0.00021474
												-14.6	-19.4	0.00027908
												-14.6	-19.3	0.00036492
												-14.6	-19.2	0.00040148
												-14.6	-19.1	0.00034428
												-14.6	-19	0.00024092
												-14.6	-18.9	0.00016277
												-14.6	-18.8	0.00012042
												-14.6	-18.7	0.00010153
												-14.6	-18.6	9.893e-05
												-14.6	-18.5	0.00011185
												-14.6	-18.4	0.0001435
												-14.6	-18.3	0.00018994
												-14.6	-18.2	0.00023964
												-14.6	-18.1	0.00030711
												-14.6	-18	0.00035234
												-14.6	-17.9	0.00031971
												-14.6	-17.8	0.00023147
												-14.6	-17.7	0.00014929
												-14.6	-17.6	9.824e-05
												-14.6	-17.5	6.854e-05
												-14.6	-17.4	5.052e-05
												-14.6	-17.3	3.897e-05
												-14.6	-17.2	3.116e-05
												-14.6	-17.1	2.565e-05
												-14.6	-17	2.161e-05
												-14.6	-16.9	1.856e-05
												-14.6	-16.8	1.619e-05
												-14.6	-16.7	1.432e-05
												-14.6	-16.6	1.282e-05
												-14.6	-16.5	1.159e-05
												-14.6	-16.4	1.058e-05
												-14.6	-16.3	9.74e-06
												-14.6	-16.2	9.04e-06
												-14.6	-16.1	8.44e-06
												-14.6	-16	7.93e-06
												-14.6	-15.9	7.51e-06
												-14.6	-15.8	7.14e-06
												-14.6	-15.7	6.84e-06
												-14.6	-15.6	6.58e-06
												-14.6	-15.5	6.36e-06
												-14.6	-15.4	6.19e-06
												-14.6	-15.3	6.06e-06
												-14.6	-15.2	5.96e-06
												-14.6	-15.1	5.89e-06
												-14.6	-15	5.85e-06
												-14.6	-14.9	5.86e-06
												-14.6	-14.8	5.9e-06
												-14.6	-14.7	5.98e-06
												-14.6	-14.6	6.11e-06
												-14.6	-14.5	6.29e-06
												-14.6	-14.4	6.56e-06
												-14.6	-14.3	6.91e-06
												-14.6	-14.2	7.41e-06
												-14.6	-14.1	8.1e-06
												-14.6	-14	9.13e-06
												-14.6	-13.9	1.064e-05
												-14.6	-13.8	1.26e-05
												-14.6	-13.7	1.481e-05
												-14.6	-13.6	1.741e-05
												-14.6	-13.5	2.081e-05
												-14.6	-13.4	2.56e-05
												-14.6	-13.3	3.158e-05
												-14.6	-13.2	3.614e-05
												-14.6	-13.1	3.986e-05
												-14.6	-13	4.429e-05
												-14.6	-12.9	4.608e-05
												-14.6	-12.8	4.592e-05
												-14.6	-12.7	4.808e-05
												-14.6	-12.6	5.508e-05
												-14.6	-12.5	6.969e-05
												-14.6	-12.4	8.748e-05
												-14.6	-12.3	9.486e-05
												-14.6	-12.2	9.158e-05
												-14.6	-12.1	8.652e-05
												-14.6	-12	7.943e-05
												-14.6	-11.9	7.298e-05
												-14.6	-11.8	7.356e-05
												-14.6	-11.7	8.459e-05
												-14.6	-11.6	0.00010318
												-14.6	-11.5	0.00011659
												-14.6	-11.4	0.00011246
												-14.6	-11.3	0.00010434
												-14.6	-11.2	0.00010639
												-14.6	-11.1	0.00011356
												-14.6	-11	0.00011278
												-14.6	-10.9	9.947e-05
												-14.6	-10.8	8.768e-05
												-14.6	-10.7	8.115e-05
												-14.6	-10.6	7.468e-05
												-14.6	-10.5	6.924e-05
												-14.6	-10.4	7.124e-05
												-14.6	-10.3	7.862e-05
												-14.6	-10.2	8.482e-05
												-14.6	-10.1	7.874e-05
												-14.6	-10	6.56e-05
												-14.6	-9.9	5.777e-05
												-14.6	-9.8	5.691e-05
												-14.6	-9.7	5.82e-05
												-14.6	-9.6	5.836e-05
												-14.6	-9.5	5.752e-05
												-14.6	-9.4	4.943e-05
												-14.6	-9.3	3.759e-05
												-14.6	-9.2	2.917e-05
												-14.6	-9.1	2.503e-05
												-14.6	-9	2.412e-05
												-14.6	-8.9	2.618e-05
												-14.6	-8.8	3.129e-05
												-14.6	-8.7	3.783e-05
												-14.6	-8.6	4.076e-05
												-14.6	-8.5	3.739e-05
												-14.6	-8.4	3.485e-05
												-14.6	-8.3	3.736e-05
												-14.6	-8.2	4.253e-05
												-14.6	-8.1	4.367e-05
												-14.6	-8	4.149e-05
												-14.6	-7.9	4.017e-05
												-14.6	-7.8	4.197e-05
												-14.6	-7.7	4.724e-05
												-14.6	-7.6	5.265e-05
												-14.6	-7.5	5.571e-05
												-14.6	-7.4	6.104e-05
												-14.6	-7.3	7.081e-05
												-14.6	-7.2	8.477e-05
												-14.6	-7.1	9.817e-05
												-14.6	-7	0.00010033
												-14.6	-6.9	0.00010189
												-14.6	-6.8	0.00011192
												-14.6	-6.7	0.00011815
												-14.6	-6.6	0.00011133
												-14.6	-6.5	0.00010473
												-14.6	-6.4	0.00011444
												-14.6	-6.3	0.00014369
												-14.6	-6.2	0.0001744
												-14.6	-6.1	0.00017217
												-14.6	-6	0.00015181
												-14.6	-5.9	0.00014085
												-14.6	-5.8	0.00013626
												-14.6	-5.7	0.00012962
												-14.6	-5.6	0.00012828
												-14.6	-5.5	0.00014084
												-14.6	-5.4	0.00016299
												-14.6	-5.3	0.00017349
												-14.6	-5.2	0.00016131
												-14.6	-5.1	0.0001521
												-14.6	-5	0.000151
												-14.6	-4.9	0.00014606
												-14.6	-4.8	0.00012692
												-14.6	-4.7	0.00010157
												-14.6	-4.6	8.318e-05
												-14.6	-4.5	7.035e-05
												-14.6	-4.4	6.59e-05
												-14.6	-4.3	6.917e-05
												-14.6	-4.2	7.252e-05
												-14.6	-4.1	6.803e-05
												-14.6	-4	6.06e-05
												-14.6	-3.9	6.098e-05
												-14.6	-3.8	6.655e-05
												-14.6	-3.7	6.464e-05
												-14.6	-3.6	5.134e-05
												-14.6	-3.5	3.977e-05
												-14.6	-3.4	3.457e-05
												-14.6	-3.3	3.115e-05
												-14.6	-3.2	2.533e-05
												-14.6	-3.1	2.009e-05
												-14.6	-3	1.675e-05
												-14.6	-2.9	1.471e-05
												-14.6	-2.8	1.343e-05
												-14.6	-2.7	1.261e-05
												-14.6	-2.6	1.208e-05
												-14.6	-2.5	1.178e-05
												-14.6	-2.4	1.165e-05
												-14.6	-2.3	1.166e-05
												-14.6	-2.2	1.18e-05
												-14.6	-2.1	1.206e-05
												-14.6	-2	1.245e-05
												-14.6	-1.9	1.297e-05
												-14.6	-1.8	1.365e-05
												-14.6	-1.7	1.45e-05
												-14.6	-1.6	1.56e-05
												-14.6	-1.5	1.698e-05
												-14.6	-1.4	1.879e-05
												-14.6	-1.3	2.119e-05
												-14.6	-1.2	2.453e-05
												-14.6	-1.1	2.939e-05
												-14.6	-1	3.661e-05
												-14.6	-0.9	4.591e-05
												-14.6	-0.8	5.574e-05
												-14.6	-0.7	6.784e-05
												-14.6	-0.6	8.281e-05
												-14.6	-0.5	0.00010696
												-14.6	-0.4	0.0001361
												-14.6	-0.3	0.00014743
												-14.6	-0.2	0.00015621
												-14.6	-0.1	0.00016991
												-14.6	0	0.00016748
												-14.6	0.1	0.00015846
												-14.6	0.2	0.00016987
												-14.6	0.3	0.00021686
												-14.6	0.4	0.00030662
												-14.6	0.5	0.00040266
												-14.6	0.6	0.00039788
												-14.6	0.7	0.00032573
												-14.6	0.8	0.00028206
												-14.6	0.9	0.00026407
												-14.6	1	0.0002651
												-14.6	1.1	0.0002992
												-14.6	1.2	0.00035139
												-14.6	1.3	0.00040578
												-14.6	1.4	0.00043765
												-14.6	1.5	0.0004221
												-14.6	1.6	0.00044324
												-14.6	1.7	0.00053536
												-14.6	1.8	0.00058197
												-14.6	1.9	0.0004824
												-14.6	2	0.00033495
												-14.6	2.1	0.00023928
												-14.6	2.2	0.00019584
												-14.6	2.3	0.00019131
												-14.6	2.4	0.00022223
												-14.6	2.5	0.00027846
												-14.6	2.6	0.0003202
												-14.6	2.7	0.00029169
												-14.6	2.8	0.00023529
												-14.6	2.9	0.00021975
												-14.6	3	0.00024397
												-14.6	3.1	0.00024305
												-14.6	3.2	0.00018079
												-14.6	3.3	0.0001201
												-14.6	3.4	8.259e-05
												-14.6	3.5	6.034e-05
												-14.6	3.6	4.642e-05
												-14.6	3.7	3.72e-05
												-14.6	3.8	3.075e-05
												-14.6	3.9	2.604e-05
												-14.6	4	2.245e-05
												-14.6	4.1	1.965e-05
												-14.6	4.2	1.74e-05
												-14.6	4.3	1.557e-05
												-14.6	4.4	1.404e-05
												-14.6	4.5	1.276e-05
												-14.6	4.6	1.166e-05
												-14.6	4.7	1.072e-05
												-14.6	4.8	9.9e-06
												-14.6	4.9	9.17e-06
												-14.6	5	8.53e-06
												-14.6	5.1	7.97e-06
												-14.6	5.2	7.46e-06
												-14.6	5.3	7.01e-06
												-14.6	5.4	6.6e-06
												-14.6	5.5	6.22e-06
												-14.6	5.6	5.89e-06
												-14.6	5.7	5.58e-06
												-14.6	5.8	5.29e-06
												-14.6	5.9	5.03e-06
												-14.6	6	4.79e-06
												-14.6	6.1	4.57e-06
												-14.6	6.2	4.37e-06
												-14.6	6.3	4.18e-06
												-14.6	6.4	4e-06
												-14.6	6.5	3.83e-06
												-14.6	6.6	3.68e-06
												-14.6	6.7	3.53e-06
												-14.6	6.8	3.4e-06
												-14.6	6.9	3.27e-06
												-14.6	7	3.15e-06
												-14.6	7.1	3.04e-06
												-14.6	7.2	2.93e-06
												-14.6	7.3	2.83e-06
												-14.6	7.4	2.74e-06
												-14.6	7.5	2.65e-06
												-14.6	7.6	2.56e-06
												-14.6	7.7	2.48e-06
												-14.6	7.8	2.41e-06
												-14.6	7.9	2.33e-06
												-14.6	8	2.26e-06
												-14.6	8.1	2.2e-06
												-14.6	8.2	2.13e-06
												-14.6	8.3	2.07e-06
												-14.6	8.4	2.01e-06
												-14.6	8.5	1.96e-06
												-14.6	8.6	1.9e-06
												-14.6	8.7	1.86e-06
												-14.6	8.8	1.81e-06
												-14.6	8.9	1.76e-06
												-14.6	9	1.72e-06
												-14.6	9.1	1.68e-06
												-14.6	9.2	1.63e-06
												-14.6	9.3	1.59e-06
												-14.6	9.4	1.56e-06
												-14.6	9.5	1.52e-06
												-14.6	9.6	1.49e-06
												-14.6	9.7	1.45e-06
												-14.6	9.8	1.42e-06
												-14.6	9.9	1.39e-06
												-14.6	10	1.36e-06
												-14.6	10.1	1.33e-06
												-14.6	10.2	1.3e-06
												-14.6	10.3	1.28e-06
												-14.6	10.4	1.25e-06
												-14.6	10.5	1.22e-06
												-14.6	10.6	1.19e-06
												-14.6	10.7	1.17e-06
												-14.6	10.8	1.15e-06
												-14.6	10.9	1.13e-06
												-14.6	11	1.1e-06
												-14.6	11.1	1.08e-06
												-14.6	11.2	1.06e-06
												-14.6	11.3	1.04e-06
												-14.6	11.4	1.02e-06
												-14.6	11.5	1e-06
												-14.6	11.6	9.9e-07
												-14.6	11.7	9.7e-07
												-14.6	11.8	9.5e-07
												-14.6	11.9	9.4e-07
												-14.6	12	9.2e-07
												-14.6	12.1	9e-07
												-14.6	12.2	8.9e-07
												-14.6	12.3	8.8e-07
												-14.6	12.4	8.6e-07
												-14.6	12.5	8.5e-07
												-14.6	12.6	8.3e-07
												-14.6	12.7	8.2e-07
												-14.6	12.8	8.1e-07
												-14.6	12.9	8e-07
												-14.6	13	7.8e-07
												-14.6	13.1	7.7e-07
												-14.6	13.2	7.6e-07
												-14.6	13.3	7.5e-07
												-14.6	13.4	7.4e-07
												-14.6	13.5	7.3e-07
												-14.6	13.6	7.1e-07
												-14.6	13.7	7e-07
												-14.6	13.8	6.9e-07
												-14.6	13.9	6.8e-07
												-14.6	14	6.7e-07
												-14.6	14.1	6.6e-07
												-14.6	14.2	6.5e-07
												-14.6	14.3	6.4e-07
												-14.6	14.4	6.4e-07
												-14.6	14.5	6.3e-07
												-14.6	14.6	6.2e-07
												-14.6	14.7	6.1e-07
												-14.6	14.8	6e-07
												-14.6	14.9	6e-07
												-14.6	15	5.9e-07
												-14.6	15.1	5.8e-07
												-14.6	15.2	5.7e-07
												-14.6	15.3	5.6e-07
												-14.6	15.4	5.6e-07
												-14.6	15.5	5.5e-07
												-14.6	15.6	5.4e-07
												-14.6	15.7	5.4e-07
												-14.6	15.8	5.3e-07
												-14.6	15.9	5.3e-07
												-14.6	16	5.2e-07
												-14.6	16.1	5.1e-07
												-14.6	16.2	5e-07
												-14.6	16.3	5e-07
												-14.6	16.4	4.9e-07
												-14.6	16.5	4.9e-07
												-14.6	16.6	4.8e-07
												-14.6	16.7	4.8e-07
												-14.6	16.8	4.7e-07
												-14.6	16.9	4.7e-07
												-14.6	17	4.6e-07
												-14.6	17.1	4.6e-07
												-14.6	17.2	4.5e-07
												-14.6	17.3	4.4e-07
												-14.6	17.4	4.4e-07
												-14.6	17.5	4.3e-07
												-14.6	17.6	4.3e-07
												-14.6	17.7	4.2e-07
												-14.6	17.8	4.2e-07
												-14.6	17.9	4.1e-07
												-14.6	18	4.1e-07
												-14.6	18.1	4.1e-07
												-14.6	18.2	4e-07
												-14.6	18.3	4e-07
												-14.6	18.4	4e-07
												-14.6	18.5	3.9e-07
												-14.6	18.6	3.9e-07
												-14.6	18.7	3.8e-07
												-14.6	18.8	3.8e-07
												-14.6	18.9	3.7e-07
												-14.6	19	3.7e-07
												-14.6	19.1	3.7e-07
												-14.6	19.2	3.6e-07
												-14.6	19.3	3.6e-07
												-14.6	19.4	3.6e-07
												-14.6	19.5	3.5e-07
												-14.6	19.6	3.5e-07
												-14.6	19.7	3.4e-07
[truncated: 118,002 more rows]

## Sheet: Fig.4
Fig.4 line			Fig.4 diamonds				Fig.4 squares				Fig.4 circles
Relative pump photon energy (eV) to 8907 eV	ω_e-integrated σ^(2)_RIXS (arb. units)		Pump photon energy (eV)	Area of Lorentzian (arb. units)	Fitting error of area (abr. units)		Pump photon energy (eV)	Area of Lorentzian (arb. units)	Fitting error of area (abr. units)		Pump photon energy (eV)	Area of Lorentzian (arb. units)	Fitting error of area (abr. units)
-15	0.00851645		8895	1076.77	345.9		8905	1287.34	297.81		8909	3649.09	343.02
-14.9	0.00910563		8896	848.008	199.73		8906	1972.01	456.74		8910	4276.51	292.28
-14.8	0.00964705		8897	728.819	181.51		8907	1807.5	371.51		8911	3857.84	218.76
-14.7	0.0101763		8898	1063.96	403.02		8908	1332.81	171.37		8912	3613.91	180.79
-14.6	0.0107267		8899	686.494	407.32						8913	3286.27	119.82
-14.5	0.0113205										8914	2986.84	54.776
-14.4	0.0119542										8915	2492.05	102.3
-14.3	0.0126131
-14.2	0.0133046
-14.1	0.0140282
-14	0.0147647
-13.9	0.015521
-13.8	0.0163104
-13.7	0.0171391
-13.6	0.0180139
-13.5	0.01894
-13.4	0.0199261
-13.3	0.0209816
-13.2	0.0221165
-13.1	0.0233411
-13	0.0246666
-12.9	0.0261057
-12.8	0.0276727
-12.7	0.0293842
-12.6	0.0312592
-12.5	0.0333202
-12.4	0.0355934
-12.3	0.0381097
-12.2	0.0409058
-12.1	0.0440258
-12	0.0475224
-11.9	0.0514597
-11.8	0.0559155
-11.7	0.0609854
-11.6	0.0667875
-11.5	0.0734688
-11.4	0.0812135
-11.3	0.0902533
-11.2	0.100875
-11.1	0.113431
-11	0.128369
-10.9	0.146244
-10.8	0.167693
-10.7	0.193367
-10.6	0.223842
-10.5	0.259357
-10.4	0.299273
-10.3	0.341337
-10.2	0.381192
-10.1	0.413039
-10	0.432098
-9.9	0.437689
-9.8	0.434107
-9.7	0.428353
-9.6	0.427017
-9.5	0.434679
-9.4	0.453824
-9.3	0.485072
-9.2	0.526899
-9.1	0.574716
-9	0.62017
-8.9	0.651988
-8.8	0.659793
-8.7	0.639602
-8.6	0.596331
-8.5	0.540627
-8.4	0.4832
-8.3	0.431251
-8.2	0.388112
-8.1	0.35447
-8	0.329321
-7.9	0.310448
-7.8	0.294751
-7.7	0.278968
-7.6	0.260933
-7.5	0.240433
-7.4	0.218799
-7.3	0.197747
-7.2	0.178582
-7.1	0.161931
-7	0.147893
-6.9	0.13628
-6.8	0.126773
-6.7	0.11906
-6.6	0.112875
-6.5	0.107997
-6.4	0.104243
-6.3	0.10145
-6.2	0.0994905
-6.1	0.0982894
-6	0.0978104
-5.9	0.0980189
-5.8	0.0988634
-5.7	0.100318
-5.6	0.102397
-5.5	0.105139
-5.4	0.108602
-5.3	0.112865
-5.2	0.118036
-5.1	0.124244
-5	0.131609
-4.9	0.140254
-4.8	0.150391
-4.7	0.162293
-4.6	0.176321
-4.5	0.192947
-4.4	0.212727
-4.3	0.236238
-4.2	0.264084
-4.1	0.296894
-4	0.335114
-3.9	0.3787
-3.8	0.426779
-3.7	0.477654
-3.6	0.529198
-3.5	0.579104
-3.4	0.624511
-3.3	0.661971
-3.2	0.688998
-3.1	0.706593
-3	0.720034
-2.9	0.736959
-2.8	0.764671
-2.7	0.808365
-2.6	0.870476
-2.5	0.950292
-2.4	1.04301
-2.3	1.13851
-2.2	1.22184
-2.1	1.27772
-2	1.29848
-1.9	1.28826
-1.8	1.25849
-1.7	1.21947
-1.6	1.17623
-1.5	1.13035
-1.4	1.08285
-1.3	1.03464
-1.2	0.985109
-1.1	0.932374
-1	0.8752
-0.9	0.814562
-0.8	0.753574
-0.7	0.695937
-0.6	0.644133
-0.5	0.598772
-0.4	0.559287
-0.3	0.524977
-0.2	0.495413
-0.1	0.470307
0	0.449494
0.1	0.433181
0.2	0.422024
0.3	0.416895
0.4	0.418614
0.5	0.427837
0.6	0.445025
0.7	0.470298
0.8	0.503031
0.9	0.541146
1	0.580368
1.1	0.614266
1.2	0.636183
1.3	0.642753
1.4	0.636276
1.5	0.62348
1.6	0.612028
1.7	0.607911
1.8	0.614861
1.9	0.63491
2	0.669049
2.1	0.717555
2.2	0.78003
2.3	0.855351
2.4	0.941534
2.5	1.03512
2.6	1.13022
2.7	1.21871
2.8	1.29308
2.9	1.35022
3	1.39208
3.1	1.42263
3.2	1.44502
3.3	1.46269
3.4	1.48188
3.5	1.51055
3.6	1.55338
3.7	1.60722
3.8	1.66012
3.9	1.69464
4	1.69376
4.1	1.64746
4.2	1.55724
4.3	1.4356
4.4	1.30022
4.5	1.16728
4.6	1.04782
4.7	0.946959
4.8	0.864817
4.9	0.797975
5	0.741071
5.1	0.688357
5.2	0.635298
5.3	0.579883
5.4	0.522957
5.5	0.467124
5.6	0.415061
5.7	0.368442
5.8	0.3278
5.9	0.292888
6	0.263067
6.1	0.237591
6.2	0.215756
6.3	0.196944
6.4	0.180639
6.5	0.166418
6.6	0.153938
6.7	0.142921
6.8	0.13314
6.9	0.12441
7	0.116581
7.1	0.109528
7.2	0.103148
7.3	0.0973527
7.4	0.0920709
7.5	0.0872403
7.6	0.0828087
7.7	0.0787312
7.8	0.0749692
7.9	0.0714894
8	0.068263
8.1	0.0652644
8.2	0.0624715
8.3	0.0598645
8.4	0.0574258
8.5	0.0551394
8.6	0.05299
8.7	0.0509659
8.8	0.049058
8.9	0.0472553
9	0.0455443
9.1	0.0439165
9.2	0.0423748
9.3	0.0409189
9.4	0.0395386
9.5	0.0382234
9.6	0.0369722
9.7	0.0357884
9.8	0.0346681
9.9	0.0335997
10	0.0325723
10.1	0.0315796
10.2	0.0306129
10.3	0.029673
10.4	0.0287653
10.5	0.0278858
10.6	0.027023
10.7	0.0261747
10.8	0.0253664
10.9	0.0246122
11	0.0239039
11.1	0.0232313
11.2	0.0225972
11.3	0.0220116
11.4	0.021457
11.5	0.0209017
11.6	0.0203492
11.7	0.0198341
11.8	0.0193576
11.9	0.0188997
12	0.0184424
12.1	0.0179858
12.2	0.0175471
12.3	0.0171289
12.4	0.0167199
12.5	0.0163208
12.6	0.0159432
12.7	0.015583
12.8	0.0152336
12.9	0.0148935
13	0.0145634
13.1	0.014246
13.2	0.0139394
13.3	0.0136386
13.4	0.0133403
13.5	0.0130436
13.6	0.0127532
13.7	0.0124756
13.8	0.0122069
13.9	0.0119404
14	0.0116752
14.1	0.011422
14.2	0.0111865
14.3	0.010967
14.4	0.0107607
14.5	0.0105668
14.6	0.0103828
14.7	0.0101979
14.8	0.00999686
14.9	0.00977784

## Sheet: Fig.S3
Fig.S3
Photon enrgy (eV)	Fluorescence counts (arb. units)
8920.04	0.0159653
8919.97	0.0157752
8919.9	0.00800888
8919.83	0.0137907
8919.76	0.0133119
8919.69	0.011211
8919.62	0.0164782
8919.55	0.0073936
8919.48	-0.000818122
8919.41	0.0104452
8919.34	0.0126004
8919.27	0.0126218
8919.19	0.00703416
8919.12	0.0059489
8919.05	0.00650329
8918.98	0.0056156
8918.91	0.0128303
8918.84	0.0167976
8918.77	0.0161433
8918.7	0.00825078
8918.63	0.0337962
8918.56	0.0150438
8918.49	0.0129036
8918.42	0.00056054
8918.35	0.0253574
8918.28	0.00370357
8918.21	0.00530977
8918.14	0.0168888
8918.07	0.0101051
8918	0.0121883
8917.93	0.0132058
8917.85	0.0258386
8917.78	0.0148159
8917.71	0.0193254
8917.64	0.0117834
8917.57	0.0115387
8917.5	0.012733
8917.43	0.000969845
8917.36	0.0162066
8917.29	0.0128587
8917.22	0.0163768
8917.15	0.0116734
8917.08	0.0172298
8917.01	0.0194446
8916.94	0.0106117
8916.87	0.0179878
8916.8	0.02689
8916.73	0.0194895
8916.66	0.0280297
8916.59	0.0236908
8916.51	0.0191332
8916.44	0.0199585
8916.37	0.0217649
8916.3	0.0150763
8916.23	0.0257176
8916.16	0.0193489
8916.09	0.0106072
8916.02	0.015724
8915.95	0.0103066
8915.88	0.022336
8915.81	0.0113789
8915.74	0.0303554
8915.67	0.0166589
8915.6	0.0230884
8915.53	0.0174186
8915.46	0.0319222
8915.39	0.0383112
8915.32	0.0231966
8915.24	0.03296
8915.17	0.0342255
8915.1	0.0307613
8915.03	0.0240875
8914.96	0.0200205
8914.89	0.0280075
8914.82	0.0224701
8914.75	0.0334256
8914.68	0.0255525
8914.61	0.0182247
8914.54	0.0399175
8914.47	0.0338835
8914.4	0.0211783
8914.33	0.0379624
8914.26	0.0305481
8914.19	0.0373302
8914.12	0.0225477
8914.05	0.0268705
8913.98	0.0324464
8913.9	0.0342118
8913.83	0.0350836
8913.76	0.0336296
8913.69	0.0380146
8913.62	0.0345981
8913.55	0.0469258
8913.48	0.0413248
8913.41	0.0271135
8913.34	0.0482824
8913.27	0.043455
8913.2	0.0308499
8913.13	0.0506052
8913.06	0.0433526
8912.99	0.0268393
8912.92	0.0378426
8912.85	0.0465462
8912.78	0.0592206
8912.71	0.0429407
8912.64	0.049174
8912.56	0.0452676
8912.49	0.0577531
8912.42	0.0378347
8912.35	0.0656762
8912.28	0.0611579
8912.21	0.0502434
8912.14	0.0601607
8912.07	0.046789
8912	0.0525425
8911.93	0.0577959
8911.86	0.053405
8911.79	0.0575478
8911.72	0.0541616
8911.65	0.0765595
8911.58	0.0660466
8911.51	0.0630282
8911.44	0.0636127
8911.37	0.061202
8911.3	0.0646126
8911.22	0.0837263
8911.15	0.0865475
8911.08	0.0767982
8911.01	0.0778576
8910.94	0.0819951
8910.87	0.108109
8910.8	0.0897352
8910.73	0.0903955
8910.66	0.0912481
8910.59	0.109859
8910.52	0.112595
8910.45	0.105155
8910.38	0.108643
8910.31	0.113027
8910.24	0.13326
8910.17	0.119779
8910.1	0.125497
8910.03	0.122167
8909.96	0.134488
8909.88	0.144434
8909.81	0.13692
8909.74	0.139489
8909.67	0.141592
8909.6	0.175781
8909.53	0.183406
8909.46	0.188954
8909.39	0.184177
8909.32	0.187415
8909.25	0.201888
8909.18	0.183999
8909.11	0.21294
8909.04	0.212671
8908.97	0.207354
8908.9	0.235449
8908.83	0.254516
8908.76	0.225161
8908.69	0.226181
8908.61	0.26636
8908.54	0.249272
8908.47	0.266595
8908.4	0.252374
8908.33	0.273694
8908.26	0.264059
8908.19	0.305861
8908.12	0.34673
8908.05	0.303807
8907.98	0.340215
8907.91	0.350264
8907.84	0.366276
8907.77	0.395536
8907.7	0.391036
8907.63	0.409042
8907.56	0.419162
8907.49	0.424512
8907.42	0.465933
8907.35	0.464257
8907.27	0.490504
8907.2	0.47013
8907.13	0.47915
8907.06	0.526789
8906.99	0.563339
8906.92	0.571643
8906.85	0.601231
8906.78	0.618918
8906.71	0.653729
8906.64	0.653629
8906.57	0.683695
8906.5	0.731225
8906.43	0.759504
8906.36	0.757441
8906.29	0.796109
8906.22	0.748183
8906.15	0.819204
8906.08	0.823823
8906.01	0.892363
8905.93	0.823584
8905.86	0.846233
8905.79	0.884805
8905.72	0.907675
8905.65	0.908056
8905.58	0.917037
8905.51	0.952574
8905.44	0.926162
8905.37	0.898081
8905.3	0.956003
8905.23	0.94527
8905.16	0.890311
8905.09	0.874419
8905.02	0.904774
8904.95	0.929171
8904.88	0.907708
8904.81	0.887136
8904.74	0.895071
8904.67	0.847695
8904.59	0.87229
8904.52	0.890918
8904.45	0.843785
8904.38	0.827218
8904.31	0.836033
8904.24	0.783697
8904.17	0.772843
8904.1	0.824744
8904.03	0.785871
8903.96	0.73728
8903.89	0.768579
8903.82	0.714276
8903.75	0.772107
8903.68	0.746448
8903.61	0.77129
8903.54	0.697505
8903.47	0.690346
8903.4	0.698156
8903.33	0.671413
8903.25	0.700962
8903.18	0.659575
8903.11	0.62836
8903.04	0.619512
8902.97	0.64295
8902.9	0.566886
8902.83	0.572514
8902.76	0.544663
8902.69	0.576178
8902.62	0.56414
8902.55	0.494354
8902.48	0.535467
8902.41	0.477033
8902.34	0.484829
8902.27	0.471353
8902.2	0.433442
8902.13	0.42116
8902.06	0.42154
8901.99	0.411507
8901.91	0.380942
8901.84	0.381068
8901.77	0.360388
8901.7	0.377569
8901.63	0.338281
8901.56	0.345235
8901.49	0.2911
8901.42	0.298862
8901.35	0.282836
8901.28	0.273127
8901.21	0.278691
8901.14	0.268398
8901.07	0.273986
8901	0.250881
8900.93	0.243536
8900.86	0.244076
8900.79	0.235554
8900.72	0.237307
8900.64	0.211621
8900.57	0.202285
8900.5	0.199947
8900.43	0.219648
8900.36	0.192775
8900.29	0.174595
8900.22	0.152564
8900.15	0.185017
8900.08	0.157761
8900.01	0.175657
8899.94	0.128559
8899.87	0.177167
8899.8	0.165102
8899.73	0.135451
8899.66	0.136417
8899.59	0.131059
8899.52	0.138716
8899.45	0.147578
8899.38	0.133161
8899.3	0.136036
8899.23	0.123784
8899.16	0.128863
8899.09	0.121701
8899.02	0.126692
8898.95	0.115554
8898.88	0.126066
8898.81	0.121225
8898.74	0.0954183
8898.67	0.107804
8898.6	0.12684
8898.53	0.100609
8898.46	0.11598
8898.39	0.0893202
8898.32	0.106776
8898.25	0.0955123
8898.18	0.106908
8898.11	0.0984801
8898.04	0.0958884
8897.96	0.0960296
8897.89	0.0917721
8897.82	0.0979233
8897.75	0.0874483
8897.68	0.0936193
8897.61	0.105095
8897.54	0.099599
8897.47	0.084419
8897.4	0.114202
8897.33	0.0935375
8897.26	0.0926239
8897.19	0.101114
8897.12	0.0834732
8897.05	0.0792831
8896.98	0.0658658
8896.91	0.0932196
8896.84	0.0660201
8896.77	0.0759366
8896.7	0.0833156
8896.62	0.0705128
8896.55	0.083616
8896.48	0.0519907
8896.41	0.0787382
8896.34	0.0918591
8896.27	0.0825469
8896.2	0.0672067
8896.13	0.0654746
8896.06	0.0784285
8895.99	0.0605792
8895.92	0.0630785
8895.85	0.0677372
8895.78	0.0589998
8895.71	0.0558695
8895.64	0.0651574
8895.57	0.0602207
8895.5	0.0592078
8895.43	0.0495208
8895.36	0.0556637
8895.28	0.0441613
8895.21	0.0530974
8895.14	0.0452616
8895.07	0.0521402
8895	0.0494999
8894.93	0.0450704
8894.86	0.051382
8894.79	0.0461509
8894.72	0.0534542
8894.65	0.0368704
8894.58	0.0495398
8894.51	0.0482912
8894.44	0.0472213
8894.37	0.0326031
8894.3	0.0521721
8894.23	0.028606
8894.16	0.038221
8894.09	0.0424475
8894.01	0.0450239
8893.94	0.0337449
8893.87	0.0461795
8893.8	0.0485096
8893.73	0.0316784
8893.66	0.0427914
8893.59	0.0380984
8893.52	0.032839
8893.45	0.0313445
8893.38	0.0266034
8893.31	0.0336391
8893.24	0.0209963
8893.17	0.0335969
8893.1	0.0198506
8893.03	0.037506
8892.96	0.0391016
8892.89	0.0333131
8892.82	0.0296694
8892.75	0.0211108
8892.67	0.0245683
8892.6	0.0364092
8892.53	0.0234944
8892.46	0.0250658
8892.39	0.0222516
8892.32	0.0244182
8892.25	0.0381958
8892.18	0.0285455
8892.11	0.0347868
8892.04	0.0195942
8891.97	0.0387527
8891.9	0.0274129
8891.83	0.0179014
8891.76	0.0289317
8891.69	0.0312138
8891.62	0.0239108
8891.55	0.0286959
8891.48	0.0250693
8891.41	0.0243114
8891.33	0.0226287
8891.26	0.0169833
8891.19	0.0231314
8891.12	0.0196297
8891.05	0.0248831
8890.98	0.0237927
8890.91	0.0101568
8890.84	0.0180552
8890.77	0.0303888
8890.7	0.00550446
8890.63	0.0266489
8890.56	0.0166956
8890.49	0.0107745
8890.42	0.0253173
8890.35	3.9276e-05
8890.28	0.0240072
8890.21	0.0178663
8890.14	0.00680355
8890.07	0.0148038
8889.99	0.01269

## Sheet: Fig.S4a
Fig.S4a
8895 eV					8896 eV			8897 eV					8898 eV					8899 eV					8900 eV					8901 eV					8902 eV					8903 eV							8904 eV
#1		#2			#1			#1		#2			#1		#2			#1		#2			#1		#2			#1		#2			#1		#2			#1		#2		#3			#1		#2
ω_e (eV)	Fitting curve	ω_e (eV)	Fitting curve		ω_e (eV)	Fitting curve		ω_e (eV)	Fitting curve	ω_e (eV)	Fitting curve		ω_e (eV)	Fitting curve	ω_e (eV)	Fitting curve		ω_e (eV)	Fitting curve	ω_e (eV)	Fitting curve		ω_e (eV)	Fitting curve	ω_e (eV)	Fitting curve		ω_e (eV)	Fitting curve	ω_e (eV)	Fitting curve		ω_e (eV)	Fitting curve	ω_e (eV)	Fitting curve		ω_e (eV)	Fitting curve	ω_e (eV)	Fitting curve	ω_e (eV)	Fitting curve		ω_e (eV)	Fitting curve	ω_e (eV)	Fitting curve
8019.84	35.2547	8019.84	10.6224		8019.84	18.3748		8019.84	27.3027	8019.84	19.5357		8019.84	30.7986	8019.84	16.5313		8019.84	5.2165	8019.84	37.8416		8019.84	34.7969	8019.84	14.5751		8019.84	33.9494	8019.84	13.1397		8019.84	38.3107	8019.84	5.30424		8019.84	32.3632	8019.84	14.1245	8019.84	2.84567		8019.84	27.5507	8019.84	18.3742
8019.85	35.2965	8019.85	10.6596		8019.85	18.4354		8019.85	27.3789	8019.85	19.5983		8019.85	30.8792	8019.85	16.5835		8019.85	5.29742	8019.85	37.9548		8019.85	34.884	8019.85	14.6216		8019.85	34.0584	8019.85	13.1818		8019.85	38.4362	8019.85	5.32093		8019.85	32.4707	8019.85	14.1717	8019.85	2.85399		8019.85	27.6442	8019.85	18.4311
8019.87	35.3382	8019.87	10.6969		8019.87	18.4963		8019.87	27.4549	8019.87	19.6611		8019.87	30.9597	8019.87	16.636		8019.87	5.37989	8019.87	38.0684		8019.87	34.9713	8019.87	14.6683		8019.87	34.1677	8019.87	13.2241		8019.87	38.5622	8019.87	5.3377		8019.87	32.5786	8019.87	14.2191	8019.87	2.86236		8019.87	27.7382	8019.87	18.4882
8019.88	35.3799	8019.88	10.7344		8019.88	18.5575		8019.88	27.5307	8019.88	19.7243		8019.88	31.0402	8019.88	16.6886		8019.88	5.46395	8019.88	38.1825		8019.88	35.0587	8019.88	14.7152		8019.88	34.2775	8019.88	13.2667		8019.88	38.6888	8019.88	5.35455		8019.88	32.687	8019.88	14.2667	8019.88	2.87076		8019.88	27.8326	8019.88	18.5457
8019.89	35.4215	8019.89	10.7722		8019.89	18.619		8019.89	27.6062	8019.89	19.7877		8019.89	31.1206	8019.89	16.7416		8019.89	5.54961	8019.89	38.2971		8019.89	35.1464	8019.89	14.7623		8019.89	34.3878	8019.89	13.3094		8019.89	38.816	8019.89	5.37148		8019.89	32.7959	8019.89	14.3146	8019.89	2.8792		8019.89	27.9275	8019.89	18.6034
8019.9	35.4632	8019.9	10.8101		8019.9	18.6808		8019.9	27.6815	8019.9	19.8514		8019.9	31.201	8019.9	16.7947		8019.9	5.63691	8019.9	38.4121		8019.9	35.2343	8019.9	14.8096		8019.9	34.4985	8019.9	13.3523		8019.9	38.9437	8019.9	5.38849		8019.9	32.9052	8019.9	14.3627	8019.9	2.88767		8019.9	28.0228	8019.9	18.6613
8019.92	35.5047	8019.92	10.8482		8019.92	18.7429		8019.92	27.7564	8019.92	19.9154		8019.92	31.2812	8019.92	16.8481		8019.92	5.72586	8019.92	38.5276		8019.92	35.3224	8019.92	14.8572		8019.92	34.6096	8019.92	13.3954		8019.92	39.0721	8019.92	5.40557		8019.92	33.0151	8019.92	14.4111	8019.92	2.89618		8019.92	28.1186	8019.92	18.7196
8019.93	35.5462	8019.93	10.8865		8019.93	18.8053		8019.93	27.8311	8019.93	19.9797		8019.93	31.3614	8019.93	16.9018		8019.93	5.8165	8019.93	38.6436		8019.93	35.4107	8019.93	14.905		8019.93	34.7212	8019.93	13.4388		8019.93	39.201	8019.93	5.42274		8019.93	33.1254	8019.93	14.4596	8019.93	2.90473		8019.93	28.2149	8019.93	18.7781
8019.94	35.5877	8019.94	10.925		8019.94	18.868		8019.94	27.9056	8019.94	20.0444		8019.94	31.4415	8019.94	16.9557		8019.94	5.90886	8019.94	38.7601		8019.94	35.4992	8019.94	14.953		8019.94	34.8332	8019.94	13.4823		8019.94	39.3306	8019.94	5.44		8019.94	33.2362	8019.94	14.5085	8019.94	2.91332		8019.94	28.3116	8019.94	18.8369
8019.95	35.6292	8019.95	10.9637		8019.95	18.9309		8019.95	27.9797	8019.95	20.1093		8019.95	31.5215	8019.95	17.0099		8019.95	6.00295	8019.95	38.877		8019.95	35.5878	8019.95	15.0012		8019.95	34.9457	8019.95	13.526		8019.95	39.4607	8019.95	5.45733		8019.95	33.3476	8019.95	14.5575	8019.95	2.92194		8019.95	28.4088	8019.95	18.8959
8019.97	35.6706	8019.97	11.0026		8019.97	18.9942		8019.97	28.0535	8019.97	20.1745		8019.97	31.6014	8019.97	17.0643		8019.97	6.09881	8019.97	38.9944		8019.97	35.6767	8019.97	15.0496		8019.97	35.0586	8019.97	13.57		8019.97	39.5915	8019.97	5.47474		8019.97	33.4594	8019.97	14.6069	8019.97	2.93061		8019.97	28.5065	8019.97	18.9552
8019.98	35.7119	8019.98	11.0417		8019.98	19.0578		8019.98	28.127	8019.98	20.24		8019.98	31.6812	8019.98	17.1189		8019.98	6.19646	8019.98	39.1123		8019.98	35.7658	8019.98	15.0983		8019.98	35.1719	8019.98	13.6142		8019.98	39.7228	8019.98	5.49224		8019.98	33.5717	8019.98	14.6564	8019.98	2.93931		8019.98	28.6046	8019.98	19.0148
8019.99	35.7532	8019.99	11.081		8019.99	19.1217		8019.99	28.2002	8019.99	20.3059		8019.99	31.761	8019.99	17.1739		8019.99	6.29592	8019.99	39.2307		8019.99	35.8551	8019.99	15.1472		8019.99	35.2857	8019.99	13.6585		8019.99	39.8548	8019.99	5.50982		8019.99	33.6845	8019.99	14.7062	8019.99	2.94805		8019.99	28.7033	8019.99	19.0747
8020	35.7945	8020	11.1205		8020	19.1859		8020	28.273	8020	20.372		8020	31.8406	8020	17.229		8020	6.39721	8020	39.3496		8020	35.9446	8020	15.1963		8020	35.4	8020	13.7031		8020	39.9874	8020	5.52749		8020	33.7978	8020	14.7563	8020	2.95683		8020	28.8024	8020	19.1349
8020.02	35.8357	8020.02	11.1602		8020.02	19.2504		8020.02	28.3456	8020.02	20.4385		8020.02	31.92	8020.02	17.2845		8020.02	6.50036	8020.02	39.469		8020.02	36.0343	8020.02	15.2457		8020.02	35.5147	8020.02	13.7479		8020.02	40.1206	8020.02	5.54524		8020.02	33.9116	8020.02	14.8066	8020.02	2.96565		8020.02	28.902	8020.02	19.1953
8020.03	35.8769	8020.03	11.2001		8020.03	19.3153		8020.03	28.4177	8020.03	20.5053		8020.03	31.9994	8020.03	17.3401		8020.03	6.60539	8020.03	39.5889		8020.03	36.1241	8020.03	15.2953		8020.03	35.6299	8020.03	13.7929		8020.03	40.2544	8020.03	5.56307		8020.03	34.0259	8020.03	14.8572	8020.03	2.9745		8020.03	29.002	8020.03	19.256
8020.04	35.918	8020.04	11.2402		8020.04	19.3804		8020.04	28.4896	8020.04	20.5724		8020.04	32.0787	8020.04	17.3961		8020.04	6.71231	8020.04	39.7092		8020.04	36.2142	8020.04	15.3452		8020.04	35.7455	8020.04	13.8382		8020.04	40.3889	8020.04	5.58099		8020.04	34.1407	8020.04	14.908	8020.04	2.9834		8020.04	29.1026	8020.04	19.3171
8020.06	35.9591	8020.06	11.2805		8020.06	19.4459		8020.06	28.561	8020.06	20.6398		8020.06	32.1578	8020.06	17.4523		8020.06	6.82115	8020.06	39.8301		8020.06	36.3045	8020.06	15.3952		8020.06	35.8616	8020.06	13.8836		8020.06	40.524	8020.06	5.599		8020.06	34.256	8020.06	14.9591	8020.06	2.99234		8020.06	29.2037	8020.06	19.3783
8020.07	36.0001	8020.07	11.3211		8020.07	19.5117		8020.07	28.6321	8020.07	20.7075		8020.07	32.2368	8020.07	17.5088		8020.07	6.93193	8020.07	39.9515		8020.07	36.395	8020.07	15.4455		8020.07	35.9781	8020.07	13.9293		8020.07	40.6597	8020.07	5.61709		8020.07	34.3719	8020.07	15.0105	8020.07	3.00131		8020.07	29.3052	8020.07	19.4399
8020.08	36.0411	8020.08	11.3618		8020.08	19.5778		8020.08	28.7029	8020.08	20.7756		8020.08	32.3156	8020.08	17.5655		8020.08	7.04464	8020.08	40.0734		8020.08	36.4856	8020.08	15.4961		8020.08	36.0951	8020.08	13.9752		8020.08	40.796	8020.08	5.63527		8020.08	34.4882	8020.08	15.0621	8020.08	3.01033		8020.08	29.4073	8020.08	19.5018
8020.09	36.082	8020.09	11.4028		8020.09	19.6442		8020.09	28.7732	8020.09	20.8439		8020.09	32.3943	8020.09	17.6225		8020.09	7.15932	8020.09	40.1957		8020.09	36.5765	8020.09	15.5469		8020.09	36.2126	8020.09	14.0213		8020.09	40.933	8020.09	5.65354		8020.09	34.6051	8020.09	15.114	8020.09	3.01939		8020.09	29.5098	8020.09	19.564
8020.11	36.1229	8020.11	11.444		8020.11	19.711		8020.11	28.8432	8020.11	20.9126		8020.11	32.4729	8020.11	17.6798		8020.11	7.27598	8020.11	40.3186		8020.11	36.6675	8020.11	15.5979		8020.11	36.3305	8020.11	14.0676		8020.11	41.0707	8020.11	5.67189		8020.11	34.7225	8020.11	15.1661	8020.11	3.02849		8020.11	29.6129	8020.11	19.6264
8020.12	36.1637	8020.12	11.4854		8020.12	19.778		8020.12	28.9127	8020.12	20.9817		8020.12	32.5513	8020.12	17.7373		8020.12	7.39461	8020.12	40.442		8020.12	36.7588	8020.12	15.6492		8020.12	36.4489	8020.12	14.1142		8020.12	41.2089	8020.12	5.69034		8020.12	34.8405	8020.12	15.2185	8020.12	3.03763		8020.12	29.7164	8020.12	19.6892
8020.13	36.2045	8020.13	11.527		8020.13	19.8455		8020.13	28.9819	8020.13	21.051		8020.13	32.6296	8020.13	17.7952		8020.13	7.51523	8020.13	40.566		8020.13	36.8502	8020.13	15.7007		8020.13	36.5678	8020.13	14.161		8020.13	41.3479	8020.13	5.70887		8020.13	34.9589	8020.13	15.2712	8020.13	3.04681		8020.13	29.8205	8020.13	19.7523
8020.14	36.2452	8020.14	11.5688		8020.14	19.9132		8020.14	29.0506	8020.14	21.1207		8020.14	32.7077	8020.14	17.8532		8020.14	7.63784	8020.14	40.6904		8020.14	36.9419	8020.14	15.7524		8020.14	36.6871	8020.14	14.208		8020.14	41.4875	8020.14	5.72749		8020.14	35.0779	8020.14	15.3241	8020.14	3.05603		8020.14	29.9251	8020.14	19.8156
8020.16	36.2859	8020.16	11.6109		8020.16	19.9813		8020.16	29.1189	8020.16	21.1907		8020.16	32.7856	8020.16	17.9116		8020.16	7.76243	8020.16	40.8154		8020.16	37.0337	8020.16	15.8044		8020.16	36.8069	8020.16	14.2552		8020.16	41.6277	8020.16	5.74621		8020.16	35.1974	8020.16	15.3773	8020.16	3.06529		8020.16	30.0302	8020.16	19.8793
8020.17	36.3265	8020.17	11.6532		8020.17	20.0497		8020.17	29.1868	8020.17	21.2611		8020.17	32.8633	8020.17	17.9703		8020.17	7.88902	8020.17	40.9408		8020.17	37.1258	8020.17	15.8567		8020.17	36.9272	8020.17	14.3027		8020.17	41.7686	8020.17	5.76501		8020.17	35.3174	8020.17	15.4308	8020.17	3.0746		8020.17	30.1358	8020.17	19.9432
8020.18	36.3671	8020.18	11.6957		8020.18	20.1184		8020.18	29.2542	8020.18	21.3318		8020.18	32.9409	8020.18	18.0292		8020.18	8.01759	8020.18	41.0669		8020.18	37.218	8020.18	15.9092		8020.18	37.0479	8020.18	14.3504		8020.18	41.9102	8020.18	5.78391		8020.18	35.438	8020.18	15.4846	8020.18	3.08395		8020.18	30.242	8020.18	20.0075
8020.2	36.4076	8020.2	11.7384		8020.2	20.1875		8020.2	29.3212	8020.2	21.4028		8020.2	33.0183	8020.2	18.0884		8020.2	8.14813	8020.2	41.1934		8020.2	37.3104	8020.2	15.962		8020.2	37.1692	8020.2	14.3984		8020.2	42.0524	8020.2	5.8029		8020.2	35.5591	8020.2	15.5386	8020.2	3.09334		8020.2	30.3487	8020.2	20.0721
8020.21	36.4481	8020.21	11.7813		8020.21	20.257		8020.21	29.3877	8020.21	21.4742		8020.21	33.0955	8020.21	18.1479		8020.21	8.28063	8020.21	41.3205		8020.21	37.403	8020.21	16.015		8020.21	37.2909	8020.21	14.4465		8020.21	42.1953	8020.21	5.82198		8020.21	35.6808	8020.21	15.5929	8020.21	3.10277		8020.21	30.4559	8020.21	20.1369
8020.22	36.4885	8020.22	11.8245		8020.22	20.3267		8020.22	29.4537	8020.22	21.546		8020.22	33.1725	8020.22	18.2076		8020.22	8.41508	8020.22	41.448		8020.22	37.4958	8020.22	16.0682		8020.22	37.4131	8020.22	14.4949		8020.22	42.3389	8020.22	5.84116		8020.22	35.803	8020.22	15.6475	8020.22	3.11225		8020.22	30.5636	8020.22	20.2021
8020.23	36.5288	8020.23	11.8679		8020.23	20.3969		8020.23	29.5193	8020.23	21.618		8020.23	33.2494	8020.23	18.2677		8020.23	8.55144	8020.23	41.5762		8020.23	37.5888	8020.23	16.1218		8020.23	37.5357	8020.23	14.5436		8020.23	42.4832	8020.23	5.86043		8020.23	35.9258	8020.23	15.7024	8020.23	3.12177		8020.23	30.6719	8020.23	20.2676
8020.25	36.5691	8020.25	11.9116		8020.25	20.4673		8020.25	29.5844	8020.25	21.6904		8020.25	33.326	8020.25	18.328		8020.25	8.68968	8020.25	41.7048		8020.25	37.682	8020.25	16.1756		8020.25	37.6589	8020.25	14.5925		8020.25	42.6282	8020.25	5.8798		8020.25	36.0491	8020.25	15.7576	8020.25	3.13133		8020.25	30.7807	8020.25	20.3335
8020.26	36.6093	8020.26	11.9554		8020.26	20.5382		8020.26	29.649	8020.26	21.7632		8020.26	33.4024	8020.26	18.3887		8020.26	8.82979	8020.26	41.8341		8020.26	37.7753	8020.26	16.2296		8020.26	37.7825	8020.26	14.6416		8020.26	42.7738	8020.26	5.89926		8020.26	36.1729	8020.26	15.813	8020.26	3.14094		8020.26	30.89	8020.26	20.3996
8020.27	36.6495	8020.27	11.9995		8020.27	20.6093		8020.27	29.7131	8020.27	21.8363		8020.27	33.4786	8020.27	18.4496		8020.27	8.97171	8020.27	41.9638		8020.27	37.8689	8020.27	16.2839		8020.27	37.9066	8020.27	14.691		8020.27	42.9202	8020.27	5.91881		8020.27	36.2973	8020.27	15.8688	8020.27	3.15059		8020.27	30.9999	8020.27	20.4661
8020.28	36.6896	8020.28	12.0439		8020.28	20.6809		8020.28	29.7767	8020.28	21.9098		8020.28	33.5546	8020.28	18.5108		8020.28	9.11541	8020.28	42.0941		8020.28	37.9626	8020.28	16.3385		8020.28	38.0312	8020.28	14.7406		8020.28	43.0672	8020.28	5.93846		8020.28	36.4223	8020.28	15.9248	8020.28	3.16028		8020.28	31.1104	8020.28	20.5328
8020.3	36.7296	8020.3	12.0885		8020.3	20.7528		8020.3	29.8398	8020.3	21.9837		8020.3	33.6303	8020.3	18.5723		8020.3	9.26083	8020.3	42.2249		8020.3	38.0565	8020.3	16.3933		8020.3	38.1563	8020.3	14.7905		8020.3	43.215	8020.3	5.95821		8020.3	36.5478	8020.3	15.9811	8020.3	3.17002		8020.3	31.2214	8020.3	20.5999
8020.31	36.7696	8020.31	12.1333		8020.31	20.825		8020.31	29.9024	8020.31	22.0578		8020.31	33.7058	8020.31	18.6341		8020.31	9.40792	8020.31	42.3563		8020.31	38.1507	8020.31	16.4484		8020.31	38.2819	8020.31	14.8406		8020.31	43.3634	8020.31	5.97806		8020.31	36.6739	8020.31	16.0377	8020.31	3.1798		8020.31	31.333	8020.31	20.6674
8020.32	36.8095	8020.32	12.1783		8020.32	20.8976		8020.32	29.9644	8020.32	22.1324		8020.32	33.7811	8020.32	18.6962		8020.32	9.55661	8020.32	42.4883		8020.32	38.245	8020.32	16.5038		8020.32	38.408	8020.32	14.8909		8020.32	43.5126	8020.32	5.99801		8020.32	36.8005	8020.32	16.0947	8020.32	3.18963		8020.32	31.4451	8020.32	20.7351
8020.33	36.8494	8020.33	12.2236		8020.33	20.9706		8020.33	30.0259	8020.33	22.2073		8020.33	33.8562	8020.33	18.7586		8020.33	9.70682	8020.33	42.6208		8020.33	38.3394	8020.33	16.5594		8020.33	38.5346	8020.33	14.9415		8020.33	43.6625	8020.33	6.01805		8020.33	36.9278	8020.33	16.1519	8020.33	3.19951		8020.33	31.5578	8020.33	20.8032
8020.35	36.8892	8020.35	12.2692		8020.35	21.0439		8020.35	30.0868	8020.35	22.2826		8020.35	33.931	8020.35	18.8213		8020.35	9.85849	8020.35	42.7539		8020.35	38.4341	8020.35	16.6153		8020.35	38.6616	8020.35	14.9924		8020.35	43.813	8020.35	6.0382		8020.35	37.0556	8020.35	16.2094	8020.35	3.20943		8020.35	31.671	8020.35	20.8716
8020.36	36.9289	8020.36	12.315		8020.36	21.1176		8020.36	30.1472	8020.36	22.3583		8020.36	34.0055	8020.36	18.8843		8020.36	10.0115	8020.36	42.8875		8020.36	38.529	8020.36	16.6715		8020.36	38.7892	8020.36	15.0435		8020.36	43.9644	8020.36	6.05845		8020.36	37.1839	8020.36	16.2672	8020.36	3.2194		8020.36	31.7848	8020.36	20.9404
8020.37	36.9685	8020.37	12.361		8020.37	21.1917		8020.37	30.207	8020.37	22.4343		8020.37	34.0798	8020.37	18.9476		8020.37	10.1658	8020.37	43.0217		8020.37	38.624	8020.37	16.7279		8020.37	38.9172	8020.37	15.0949		8020.37	44.1164	8020.37	6.07879		8020.37	37.3129	8020.37	16.3253	8020.37	3.22941		8020.37	31.8992	8020.37	21.0095
8020.39	37.0081	8020.39	12.4073		8020.39	21.2662		8020.39	30.2662	8020.39	22.5107		8020.39	34.1539	8020.39	19.0112		8020.39	10.3213	8020.39	43.1564		8020.39	38.7192	8020.39	16.7847		8020.39	39.0458	8020.39	15.1465		8020.39	44.2692	8020.39	6.09924		8020.39	37.4424	8020.39	16.3838	8020.39	3.23947		8020.39	32.0142	8020.39	21.0789
8020.4	37.0477	8020.4	12.4539		8020.4	21.341		8020.4	30.3249	8020.4	22.5875		8020.4	34.2276	8020.4	19.0752		8020.4	10.4777	8020.4	43.2918		8020.4	38.8146	8020.4	16.8417		8020.4	39.1749	8020.4	15.1984		8020.4	44.4227	8020.4	6.11979		8020.4	37.5725	8020.4	16.4425	8020.4	3.24957		8020.4	32.1298	8020.4	21.1486
8020.41	37.0871	8020.41	12.5007		8020.41	21.4162		8020.41	30.3829	8020.41	22.6646		8020.41	34.3011	8020.41	19.1394		8020.41	10.6352	8020.41	43.4277		8020.41	38.9102	8020.41	16.899		8020.41	39.3044	8020.41	15.2505		8020.41	44.5769	8020.41	6.14045		8020.41	37.7032	8020.41	16.5016	8020.41	3.25973		8020.41	32.2459	8020.41	21.2187
8020.42	37.1265	8020.42	12.5477		8020.42	21.4918		8020.42	30.4404	8020.42	22.7421		8020.42	34.3743	8020.42	19.2039		8020.42	10.7934	8020.42	43.5641		8020.42	39.006	8020.42	16.9566		8020.42	39.4345	8020.42	15.3029		8020.42	44.7319	8020.42	6.16121		8020.42	37.8344	8020.42	16.5609	8020.42	3.26993		8020.42	32.3626	8020.42	21.2892
8020.44	37.1659	8020.44	12.595		8020.44	21.5678		8020.44	30.4972	8020.44	22.8201		8020.44	34.4473	8020.44	19.2688		8020.44	10.9522	8020.44	43.7012		8020.44	39.1019	8020.44	17.0144		8020.44	39.565	8020.44	15.3556		8020.44	44.8876	8020.44	6.18207		8020.44	37.9663	8020.44	16.6206	8020.44	3.28018		8020.44	32.4799	8020.44	21.36
8020.45	37.2051	8020.45	12.6426		8020.45	21.6441		8020.45	30.5535	8020.45	22.8984		8020.45	34.5199	8020.45	19.334		8020.45	11.1115	8020.45	43.8388		8020.45	39.198	8020.45	17.0726		8020.45	39.6961	8020.45	15.4085		8020.45	45.0441	8020.45	6.20304		8020.45	38.0988	8020.45	16.6806	8020.45	3.29047		8020.45	32.5979	8020.45	21.4311
8020.46	37.2443	8020.46	12.6904		8020.46	21.7209		8020.46	30.6091	8020.46	22.977		8020.46	34.5923	8020.46	19.3995		8020.46	11.2712	8020.46	43.977		8020.46	39.2943	8020.46	17.131		8020.46	39.8277	8020.46	15.4617		8020.46	45.2014	8020.46	6.22411		8020.46	38.2318	8020.46	16.7409	8020.46	3.30082		8020.46	32.7164	8020.46	21.5026
8020.47	37.2835	8020.47	12.7385		8020.47	21.798		8020.47	30.6641	8020.47	23.0561		8020.47	34.6643	8020.47	19.4653		8020.47	11.431	8020.47	44.1159		8020.47	39.3908	8020.47	17.1897		8020.47	39.9598	8020.47	15.5152		8020.47	45.3594	8020.47	6.24529		8020.47	38.3655	8020.47	16.8016	8020.47	3.31121		8020.47	32.8355	8020.47	21.5745
8020.49	37.3225	8020.49	12.7868		8020.49	21.8756		8020.49	30.7184	8020.49	23.1356		8020.49	34.736	8020.49	19.5315		8020.49	11.5908	8020.49	44.2553		8020.49	39.4874	8020.49	17.2487		8020.49	40.0924	8020.49	15.5689		8020.49	45.5181	8020.49	6.26658		8020.49	38.4997	8020.49	16.8626	8020.49	3.32165		8020.49	32.9552	8020.49	21.6467
8020.5	37.3615	8020.5	12.8354		8020.5	21.9535		8020.5	30.7721	8020.5	23.2154		8020.5	34.8075	8020.5	19.5979		8020.5	11.7504	8020.5	44.3952		8020.5	39.5843	8020.5	17.308		8020.5	40.2255	8020.5	15.623		8020.5	45.6777	8020.5	6.28798		8020.5	38.6346	8020.5	16.9239	8020.5	3.33215		8020.5	33.0755	8020.5	21.7192
8020.51	37.4004	8020.51	12.8843		8020.51	22.0318		8020.51	30.8252	8020.51	23.2957		8020.51	34.8786	8020.51	19.6647		8020.51	11.9095	8020.51	44.5358		8020.51	39.6813	8020.51	17.3676		8020.51	40.3592	8020.51	15.6772		8020.51	45.838	8020.51	6.30948		8020.51	38.77	8020.51	16.9855	8020.51	3.34269		8020.51	33.1965	8020.51	21.7922
8020.52	37.4392	8020.52	12.9335		8020.52	22.1106		8020.52	30.8776	8020.52	23.3764		8020.52	34.9494	8020.52	19.7318		8020.52	12.0679	8020.52	44.677		8020.52	39.7784	8020.52	17.4275		8020.52	40.4933	8020.52	15.7318		8020.52	45.9991	8020.52	6.33109		8020.52	38.9061	8020.52	17.0474	8020.52	3.35328		8020.52	33.318	8020.52	21.8654
8020.54	37.478	8020.54	12.9829		8020.54	22.1897		8020.54	30.9293	8020.54	23.4574		8020.54	35.0198	8020.54	19.7993		8020.54	12.2255	8020.54	44.8188		8020.54	39.8758	8020.54	17.4877		8020.54	40.628	8020.54	15.7867		8020.54	46.1609	8020.54	6.35282		8020.54	39.0428	8020.54	17.1097	8020.54	3.36392		8020.54	33.4402	8020.54	21.9391
8020.55	37.5167	8020.55	13.0326		8020.55	22.2692		8020.55	30.9803	8020.55	23.5389		8020.55	35.0899	8020.55	19.8671		8020.55	12.382	8020.55	44.9612		8020.55	39.9733	8020.55	17.5482		8020.55	40.7632	8020.55	15.8418		8020.55	46.3236	8020.55	6.37466		8020.55	39.1801	8020.55	17.1724	8020.55	3.37461		8020.55	33.563	8020.55	22.0131
8020.56	37.5553	8020.56	13.0826		8020.56	22.3492		8020.56	31.0307	8020.56	23.6208		8020.56	35.1597	8020.56	19.9352		8020.56	12.5371	8020.56	45.1042		8020.56	40.071	8020.56	17.609		8020.56	40.8989	8020.56	15.8972		8020.56	46.4871	8020.56	6.3966		8020.56	39.318	8020.56	17.2353	8020.56	3.38535		8020.56	33.6865	8020.56	22.0875
8020.58	37.5938	8020.58	13.1328		8020.58	22.4295		8020.58	31.0804	8020.58	23.703		8020.58	35.2291	8020.58	20.0037		8020.58	12.6907	8020.58	45.2478		8020.58	40.1688	8020.58	17.6701		8020.58	41.0351	8020.58	15.9529		8020.58	46.6513	8020.58	6.41866		8020.58	39.4565	8020.58	17.2986	8020.58	3.39614		8020.58	33.8105	8020.58	22.1623
8020.59	37.6323	8020.59	13.1833		8020.59	22.5103		8020.59	31.1293	8020.59	23.7857		8020.59	35.2982	8020.59	20.0725		8020.59	12.8423	8020.59	45.392		8020.59	40.2668	8020.59	17.7315		8020.59	41.1718	8020.59	16.0088		8020.59	46.8164	8020.59	6.44084		8020.59	39.5957	8020.59	17.3623	8020.59	3.40699		8020.59	33.9352	8020.59	22.2374
8020.6	37.6707	8020.6	13.2341		8020.6	22.5915		8020.6	31.1776	8020.6	23.8688		8020.6	35.3669	8020.6	20.1416		8020.6	12.9918	8020.6	45.5368		8020.6	40.365	8020.6	17.7932		8020.6	41.3091	8020.6	16.0651		8020.6	46.9822	8020.6	6.46312		8020.6	39.7355	8020.6	17.4263	8020.6	3.41788		8020.6	34.0606	8020.6	22.3129
8020.61	37.709	8020.61	13.2852		8020.61	22.6731		8020.61	31.2251	8020.61	23.9524		8020.61	35.4353	8020.61	20.2111		8020.61	13.1388	8020.61	45.6823		8020.61	40.4634	8020.61	17.8552		8020.61	41.4469	8020.61	16.1217		8020.61	47.1489	8020.61	6.48553		8020.61	39.8759	8020.61	17.4906	8020.61	3.42883		8020.61	34.1866	8020.61	22.3888
8020.63	37.7472	8020.63	13.3366		8020.63	22.7552		8020.63	31.2719	8020.63	24.0363		8020.63	35.5033	8020.63	20.281		8020.63	13.2832	8020.63	45.8283		8020.63	40.5619	8020.63	17.9175		8020.63	41.5852	8020.63	16.1785		8020.63	47.3164	8020.63	6.50804		8020.63	40.0169	8020.63	17.5553	8020.63	3.43983		8020.63	34.3132	8020.63	22.4651
8020.64	37.7853	8020.64	13.3883		8020.64	22.8376		8020.64	31.318	8020.64	24.1207		8020.64	35.5709	8020.64	20.3511		8020.64	13.4245	8020.64	45.975		8020.64	40.6605	8020.64	17.9802		8020.64	41.7241	8020.64	16.2356		8020.64	47.4847	8020.64	6.53068		8020.64	40.1586	8020.64	17.6204	8020.64	3.45089		8020.64	34.4405	8020.64	22.5417
8020.65	37.8234	8020.65	13.4402		8020.65	22.9205		8020.65	31.3634	8020.65	24.2055		8020.65	35.6381	8020.65	20.4217		8020.65	13.5625	8020.65	46.1224		8020.65	40.7594	8020.65	18.0431		8020.65	41.8634	8020.65	16.2931		8020.65	47.6538	8020.65	6.55343		8020.65	40.3009	8020.65	17.6858	8020.65	3.46199		8020.65	34.5685	8020.65	22.6188
8020.66	37.8614	8020.66	13.4924		8020.66	23.0038		8020.66	31.408	8020.66	24.2907		8020.66	35.7049	8020.66	20.4926		8020.66	13.697	8020.66	46.2703		8020.66	40.8584	8020.66	18.1064		8020.66	42.0033	8020.66	16.3508		8020.66	47.8238	8020.66	6.5763		8020.66	40.4439	8020.66	17.7516	8020.66	3.47315		8020.66	34.6971	8020.66	22.6962
8020.68	37.8993	8020.68	13.545		8020.68	23.0876		8020.68	31.4519	8020.68	24.3764		8020.68	35.7714	8020.68	20.5638		8020.68	13.8275	8020.68	46.4189		8020.68	40.9575	8020.68	18.17		8020.68	42.1438	8020.68	16.4088		8020.68	47.9946	8020.68	6.59929		8020.68	40.5875	8020.68	17.8177	8020.68	3.48437		8020.68	34.8264	8020.68	22.7741
8020.69	37.9371	8020.69	13.5978		8020.69	23.1718		8020.69	31.495	8020.69	24.4625		8020.69	35.8374	8020.69	20.6354		8020.69	13.9538	8020.69	46.5681		8020.69	41.0569	8020.69	18.2339		8020.69	42.2848	8020.69	16.4671		8020.69	48.1662	8020.69	6.62239		8020.69	40.7317	8020.69	17.8842	8020.69	3.49563		8020.69	34.9563	8020.69	22.8523
8020.7	37.9748	8020.7	13.6509		8020.7	23.2564		8020.7	31.5373	8020.7	24.549		8020.7	35.9031	8020.7	20.7074		8020.7	14.0757	8020.7	46.718		8020.7	41.1563	8020.7	18.2982		8020.7	42.4263	8020.7	16.5258		8020.7	48.3387	8020.7	6.64562		8020.7	40.8766	8020.7	17.951	8020.7	3.50696		8020.7	35.0869	8020.7	22.9309
8020.72	38.0125	8020.72	13.7044		8020.72	23.3415		8020.72	31.5789	8020.72	24.636		8020.72	35.9683	8020.72	20.7797		8020.72	14.1927	8020.72	46.8685		8020.72	41.256	8020.72	18.3628		8020.72	42.5683	8020.72	16.5847		8020.72	48.512	8020.72	6.66897		8020.72	41.0222	8020.72	18.0183	8020.72	3.51833		8020.72	35.2182	8020.72	23.0099
8020.73	38.05	8020.73	13.7581		8020.73	23.427		8020.73	31.6197	8020.73	24.7234		8020.73	36.0331	8020.73	20.8524		8020.73	14.3047	8020.73	47.0197		8020.73	41.3558	8020.73	18.4277		8020.73	42.7109	8020.73	16.6439		8020.73	48.6862	8020.73	6.69244		8020.73	41.1684	8020.73	18.0859	8020.73	3.52976		8020.73	35.3502	8020.73	23.0894
8020.74	38.0875	8020.74	13.8121		8020.74	23.513		8020.74	31.6597	8020.74	24.8112		8020.74	36.0975	8020.74	20.9254		8020.74	14.4113	8020.74	47.1715		8020.74	41.4557	8020.74	18.4929		8020.74	42.854	8020.74	16.7035		8020.74	48.8612	8020.74	6.71604		8020.74	41.3153	8020.74	18.1539	8020.74	3.54125		8020.74	35.4829	8020.74	23.1692
8020.75	38.1249	8020.75	13.8664		8020.75	23.5994		8020.75	31.6989	8020.75	24.8995		8020.75	36.1615	8020.75	20.9988		8020.75	14.5122	8020.75	47.324		8020.75	41.5558	8020.75	18.5585		8020.75	42.9976	8020.75	16.7633		8020.75	49.0371	8020.75	6.73976		8020.75	41.4628	8020.75	18.2222	8020.75	3.5528		8020.75	35.6163	8020.75	23.2494
8020.77	38.1622	8020.77	13.9211		8020.77	23.6862		8020.77	31.7374	8020.77	24.9883		8020.77	36.225	8020.77	21.0726		8020.77	14.6072	8020.77	47.4771		8020.77	41.6561	8020.77	18.6244		8020.77	43.1418	8020.77	16.8235		8020.77	49.2139	8020.77	6.7636		8020.77	41.611	8020.77	18.2909	8020.77	3.56439		8020.77	35.7503	8020.77	23.3301
8020.78	38.1995	8020.78	13.976		8020.78	23.7736		8020.78	31.775	8020.78	25.0775		8020.78	36.2881	8020.78	21.1468		8020.78	14.696	8020.78	47.6308		8020.78	41.7564	8020.78	18.6906		8020.78	43.2866	8020.78	16.884		8020.78	49.3916	8020.78	6.78757		8020.78	41.7598	8020.78	18.3601	8020.78	3.57605		8020.78	35.8851	8020.78	23.4112
8020.79	38.2366	8020.79	14.0313		8020.79	23.8614		8020.79	31.8118	8020.79	25.1672		8020.79	36.3507	8020.79	21.2213		8020.79	14.7784	8020.79	47.7853		8020.79	41.857	8020.79	18.7572		8020.79	43.4319	8020.79	16.9448		8020.79	49.5701	8020.79	6.81166		8020.79	41.9094	8020.79	18.4296	8020.79	3.58776		8020.79	36.0206	8020.79	23.4926
8020.8	38.2736	8020.8	14.0869		8020.8	23.9496		8020.8	31.8478	8020.8	25.2573		8020.8	36.4129	8020.8	21.2962		8020.8	14.854	8020.8	47.9404		8020.8	41.9577	8020.8	18.8241		8020.8	43.5777	8020.8	17.0059		8020.8	49.7495	8020.8	6.83589		8020.8	42.0596	8020.8	18.4994	8020.8	3.59953		8020.8	36.1567	8020.8	23.5746
8020.82	38.3106	8020.82	14.1428		8020.82	24.0383		8020.82	31.883	8020.82	25.3479		8020.82	36.4747	8020.82	21.3715		8020.82	14.9228	8020.82	48.0961		8020.82	42.0585	8020.82	18.8913		8020.82	43.7241	8020.82	17.0674		8020.82	49.9298	8020.82	6.86024		8020.82	42.2104	8020.82	18.5697	8020.82	3.61136		8020.82	36.2936	8020.82	23.6569
8020.83	38.3475	8020.83	14.199		8020.83	24.1275		8020.83	31.9174	8020.83	25.4389		8020.83	36.536	8020.83	21.4472		8020.83	14.9845	8020.83	48.2526		8020.83	42.1595	8020.83	18.9589		8020.83	43.871	8020.83	17.1292		8020.83	50.111	8020.83	6.88472		8020.83	42.362	8020.83	18.6404	8020.83	3.62325		8020.83	36.4312	8020.83	23.7396
8020.84	38.3842	8020.84	14.2556		8020.84	24.2172		8020.84	31.9509	8020.84	25.5305		8020.84	36.5968	8020.84	21.5233		8020.84	15.0389	8020.84	48.4097		8020.84	42.2606	8020.84	19.0269		8020.84	44.0184	8020.84	17.1913		8020.84	50.2932	8020.84	6.90933		8020.84	42.5142	8020.84	18.7115	8020.84	3.63519		8020.84	36.5695	8020.84	23.8228
8020.85	38.4209	8020.85	14.3124		8020.85	24.3073		8020.85	31.9836	8020.85	25.6225		8020.85	36.6571	8020.85	21.5997		8020.85	15.0859	8020.85	48.5675		8020.85	42.3619	8020.85	19.0952		8020.85	44.1664	8020.85	17.2537		8020.85	50.4762	8020.85	6.93407		8020.85	42.6672	8020.85	18.7829	8020.85	3.64719		8020.85	36.7086	8020.85	23.9064
8020.87	38.4575	8020.87	14.3696		8020.87	24.3979		8020.87	32.0155	8020.87	25.7149		8020.87	36.717	8020.87	21.6766		8020.87	15.1253	8020.87	48.726		8020.87	42.4633	8020.87	19.1638		8020.87	44.315	8020.87	17.3164		8020.87	50.6601	8020.87	6.95894		8020.87	42.8208	8020.87	18.8548	8020.87	3.65926		8020.87	36.8484	8020.87	23.9905
8020.88	38.494	8020.88	14.4271		8020.88	24.489		8020.88	32.0465	8020.88	25.8079		8020.88	36.7763	8020.88	21.7538		8020.88	15.1569	8020.88	48.8851		8020.88	42.5649	8020.88	19.2329		8020.88	44.4641	8020.88	17.3795		8020.88	50.8449	8020.88	6.98394		8020.88	42.9751	8020.88	18.9271	8020.88	3.67138		8020.88	36.9889	8020.88	24.075
8020.89	38.5304	8020.89	14.485		8020.89	24.5806		8020.89	32.0766	8020.89	25.9013		8020.89	36.8352	8020.89	21.8315		8020.89	15.1808	8020.89	49.045		8020.89	42.6665	8020.89	19.3022		8020.89	44.6138	8020.89	17.443		8020.89	51.0307	8020.89	7.00908		8020.89	43.1301	8020.89	18.9998	8020.89	3.68356		8020.89	37.1302	8020.89	24.1599
8020.91	38.5667	8020.91	14.5432		8020.91	24.6727		8020.91	32.1059	8020.91	25.9952		8020.91	36.8936	8020.91	21.9095		8020.91	15.1967	8020.91	49.2055		8020.91	42.7684	8020.91	19.3719		8020.91	44.764	8020.91	17.5067		8020.91	51.2174	8020.91	7.03436		8020.91	43.2857	8020.91	19.0729	8020.91	3.6958		8020.91	37.2722	8020.91	24.2452
8020.92	38.6029	8020.92	14.6017		8020.92	24.7652		8020.92	32.1344	8020.92	26.0896		8020.92	36.9515	8020.92	21.9879		8020.92	15.2048	8020.92	49.3668		8020.92	42.8703	8020.92	19.442		8020.92	44.9147	8020.92	17.5708		8020.92	51.405	8020.92	7.05976		8020.92	43.4421	8020.92	19.1464	8020.92	3.70811		8020.92	37.4149	8020.92	24.3311
8020.93	38.639	8020.93	14.6605		8020.93	24.8583		8020.93	32.1619	8020.93	26.1845		8020.93	37.0088	8020.93	22.0668		8020.93	15.2048	8020.93	49.5287		8020.93	42.9724	8020.93	19.5125		8020.93	45.0661	8020.93	17.6353		8020.93	51.5936	8020.93	7.08531		8020.93	43.5992	8020.93	19.2203	8020.93	3.72047		8020.93	37.5584	8020.93	24.4173
8020.94	38.6751	8020.94	14.7197		8020.94	24.9518		8020.94	32.1886	8020.94	26.2799		8020.94	37.0657	8020.94	22.146		8020.94	15.1969	8020.94	49.6913		8020.94	43.0746	8020.94	19.5833		8020.94	45.2179	8020.94	17.7001		8020.94	51.7831	8020.94	7.11099		8020.94	43.757	8020.94	19.2947	8020.94	3.73289		8020.94	37.7027	8020.94	24.504
8020.96	38.711	8020.96	14.7793		8020.96	25.0459		8020.96	32.2145	8020.96	26.3758		8020.96	37.122	8020.96	22.2257		8020.96	15.1811	8020.96	49.8546		8020.96	43.177	8020.96	19.6545		8020.96	45.3704	8020.96	17.7652		8020.96	51.9735	8020.96	7.13682		8020.96	43.9155	8020.96	19.3695	8020.96	3.74538		8020.96	37.8477	8020.96	24.5912
8020.97	38.7468	8020.97	14.8392		8020.97	25.1405		8020.97	32.2394	8020.97	26.4722		8020.97	37.1779	8020.97	22.3057		8020.97	15.1574	8020.97	50.0187		8020.97	43.2795	8020.97	19.7261		8020.97	45.5233	8020.97	17.8307		8020.97	52.1649	8020.97	7.16278		8020.97	44.0747	8020.97	19.4447	8020.97	3.75793		8020.97	37.9935	8020.97	24.6788
8020.98	38.7825	8020.98	14.8994		8020.98	25.2355		8020.98	32.2635	8020.98	26.5691		8020.98	37.2331	8020.98	22.3862		8020.98	15.1259	8020.98	50.1834		8020.98	43.3821	8020.98	19.798		8020.98	45.6769	8020.98	17.8965		8020.98	52.3573	8020.98	7.18888		8020.98	44.2347	8020.98	19.5203	8020.98	3.77055		8020.98	38.1401	8020.98	24.7669
8020.99	38.8182	8020.99	14.96		8020.99	25.3311		8020.99	32.2866	8020.99	26.6665		8020.99	37.2879	8020.99	22.4671		8020.99	15.0866	8020.99	50.3489		8020.99	43.4848	8020.99	19.8703		8020.99	45.831	8020.99	17.9627		8020.99	52.5506	8020.99	7.21512		8020.99	44.3953	8020.99	19.5964	8020.99	3.78322		8020.99	38.2875	8020.99	24.8555
8021.01	38.8537	8021.01	15.0209		8021.01	25.4272		8021.01	32.3089	8021.01	26.7644		8021.01	37.3421	8021.01	22.5484		8021.01	15.0398	8021.01	50.5151		8021.01	43.5876	8021.01	19.943		8021.01	45.9856	8021.01	18.0293		8021.01	52.7449	8021.01	7.24151		8021.01	44.5567	8021.01	19.6729	8021.01	3.79596		8021.01	38.4356	8021.01	24.9445
8021.02	38.8891	8021.02	15.0822		8021.02	25.5238		8021.02	32.3303	8021.02	26.8628		8021.02	37.3958	8021.02	22.6302		8021.02	14.9855	8021.02	50.682		8021.02	43.6906	8021.02	20.0161		8021.02	46.1409	8021.02	18.0962		8021.02	52.9402	8021.02	7.26804		8021.02	44.7188	8021.02	19.7498	8021.02	3.80876		8021.02	38.5845	8021.02	25.034
8021.03	38.9244	8021.03	15.1439		8021.03	25.621		8021.03	32.3508	8021.03	26.9617		8021.03	37.4489	8021.03	22.7123		8021.03	14.924	8021.03	50.8496		8021.03	43.7937	8021.03	20.0895		8021.03	46.2967	8021.03	18.1635		8021.03	53.1365	8021.03	7.29471		8021.03	44.8816	8021.03	19.8272	8021.03	3.82163		8021.03	38.7342	8021.03	25.124
8021.04	38.9596	8021.04	15.2059		8021.04	25.7186		8021.04	32.3704	8021.04	27.0612		8021.04	37.5014	8021.04	22.7949		8021.04	14.8553	8021.04	51.018		8021.04	43.8969	8021.04	20.1633		8021.04	46.453	8021.04	18.2311		8021.04	53.3338	8021.04	7.32153		8021.04	45.0451	8021.04	19.9051	8021.04	3.83456		8021.04	38.8848	8021.04	25.2144
8021.06	38.9947	8021.06	15.2683		8021.06	25.8168		8021.06	32.3891	8021.06	27.1612		8021.06	37.5534	8021.06	22.878		8021.06	14.7797	8021.06	51.1871		8021.06	44.0002	8021.06	20.2376		8021.06	46.6099	8021.06	18.2991		8021.06	53.532	8021.06	7.34849		8021.06	45.2094	8021.06	19.9834	8021.06	3.84756		8021.06	39.0361	8021.06	25.3054
8021.07	39.0298	8021.07	15.3311		8021.07	25.9156		8021.07	32.4068	8021.07	27.2617		8021.07	37.6048	8021.07	22.9614		8021.07	14.6975	8021.07	51.3569		8021.07	44.1037	8021.07	20.3122		8021.07	46.7674	8021.07	18.3675		8021.07	53.7313	8021.07	7.37561		8021.07	45.3744	8021.07	20.0621	8021.07	3.86063		8021.07	39.1882	8021.07	25.3968
8021.08	39.0647	8021.08	15.3942		8021.08	26.0148		8021.08	32.4237	8021.08	27.3627		8021.08	37.6557	8021.08	23.0453		8021.08	14.6088	8021.08	51.5275		8021.08	44.2072	8021.08	20.3872		8021.08	46.9254	8021.08	18.4362		8021.08	53.9315	8021.08	7.40287		8021.08	45.5401	8021.08	20.1413	8021.08	3.87376		8021.08	39.3412	8021.08	25.4887
8021.1	39.0995	8021.1	15.4577		8021.1	26.1146		8021.1	32.4396	8021.1	27.4643		8021.1	37.706	8021.1	23.1297		8021.1	14.5139	8021.1	51.6988		8021.1	44.3109	8021.1	20.4626		8021.1	47.084	8021.1	18.5053		8021.1	54.1328	8021.1	7.43028		8021.1	45.7066	8021.1	20.221	8021.1	3.88695		8021.1	39.4949	8021.1	25.5811
8021.11	39.1342	8021.11	15.5215		8021.11	26.215		8021.11	32.4546	8021.11	27.5664		8021.11	37.7557	8021.11	23.2144		8021.11	14.4131	8021.11	51.8708		8021.11	44.4146	8021.11	20.5384		8021.11	47.2432	8021.11	18.5748		8021.11	54.3351	8021.11	7.45785		8021.11	45.8739	8021.11	20.3011	8021.11	3.90022		8021.11	39.6495	8021.11	25.674
8021.12	39.1687	8021.12	15.5858		8021.12	26.3159		8021.12	32.4687	8021.12	27.6691		8021.12	37.8048	8021.12	23.2997		8021.12	14.3066	8021.12	52.0436		8021.12	44.5185	8021.12	20.6147		8021.12	47.4029	8021.12	18.6447		8021.12	54.5384	8021.12	7.48556		8021.12	46.0419	8021.12	20.3817	8021.12	3.91355		8021.12	39.8049	8021.12	25.7674
8021.13	39.2032	8021.13	15.6504		8021.13	26.4173		8021.13	32.4819	8021.13	27.7723		8021.13	37.8533	8021.13	23.3853		8021.13	14.1947	8021.13	52.2172		8021.13	44.6225	8021.13	20.6913		8021.13	47.5632	8021.13	18.715		8021.13	54.7428	8021.13	7.51343		8021.13	46.2106	8021.13	20.4628	8021.13	3.92695		8021.13	39.9612	8021.13	25.8612
8021.15	39.2376	8021.15	15.7154		8021.15	26.5193		8021.15	32.4942	8021.15	27.876		8021.15	37.9012	8021.15	23.4715		8021.15	14.0778	8021.15	52.3915		8021.15	44.7266	8021.15	20.7683		8021.15	47.724	8021.15	18.7856		8021.15	54.9482	8021.15	7.54145		8021.15	46.3801	8021.15	20.5443	8021.15	3.94042		8021.15	40.1183	8021.15	25.9556
8021.16	39.2718	8021.16	15.7808		8021.16	26.6219		8021.16	32.5055	8021.16	27.9803		8021.16	37.9485	8021.16	23.558		8021.16	13.956	8021.16	52.5666		8021.16	44.8308	8021.16	20.8457		8021.16	47.8854	8021.16	18.8566		8021.16	55.1546	8021.16	7.56963		8021.16	46.5503	8021.16	20.6263	8021.16	3.95395		8021.16	40.2762	8021.16	26.0506
8021.17	39.306	8021.17	15.8466		8021.17	26.725		8021.17	32.5159	8021.17	28.0852		8021.17	37.9952	8021.17	23.6451		8021.17	13.8298	8021.17	52.7424		8021.17	44.935	8021.17	20.9236		8021.17	48.0474	8021.17	18.9281		8021.17	55.3621	8021.17	7.59796		8021.17	46.7213	8021.17	20.7088	8021.17	3.96756		8021.17	40.435	8021.17	26.146
8021.18	39.34	8021.18	15.9128		8021.18	26.8287		8021.18	32.5254	8021.18	28.1906		8021.18	38.0413	8021.18	23.7326		8021.18	13.6993	8021.18	52.919		8021.18	45.0394	8021.18	21.0019		8021.18	48.21	8021.18	18.9999		8021.18	55.5706	8021.18	7.62646		8021.18	46.893	8021.18	20.7918	8021.18	3.98124		8021.18	40.5947	8021.18	26.2419
8021.2	39.374	8021.2	15.9794		8021.2	26.933		8021.2	32.5339	8021.2	28.2966		8021.2	38.0867	8021.2	23.8205		8021.2	13.5649	8021.2	53.0964		8021.2	45.1439	8021.2	21.0805		8021.2	48.3731	8021.2	19.0721		8021.2	55.7802	8021.2	7.65511		8021.2	47.0656	8021.2	20.8753	8021.2	3.99498		8021.2	40.7552	8021.2	26.3384
8021.21	39.4078	8021.21	16.0464		8021.21	27.0378		8021.21	32.5415	8021.21	28.4031		8021.21	38.1316	8021.21	23.9089		8021.21	13.4269	8021.21	53.2745		8021.21	45.2485	8021.21	21.1597		8021.21	48.5368	8021.21	19.1447		8021.21	55.9908	8021.21	7.68392		8021.21	47.2389	8021.21	20.9593	8021.21	4.0088		8021.21	40.9166	8021.21	26.4353
8021.22	39.4415	8021.22	16.1137		8021.22	27.1433		8021.22	32.5482	8021.22	28.5103		8021.22	38.1758	8021.22	23.9978		8021.22	13.2857	8021.22	53.4534		8021.22	45.3531	8021.22	21.2392		8021.22	48.7011	8021.22	19.2177		8021.22	56.2026	8021.22	7.71289		8021.22	47.4129	8021.22	21.0438	8021.22	4.02269		8021.22	41.0788	8021.22	26.5328
8021.24	39.4751	8021.24	16.1815		8021.24	27.2493		8021.24	32.5539	8021.24	28.618		8021.24	38.2193	8021.24	24.0872		8021.24	13.1414	8021.24	53.6331		8021.24	45.4579	8021.24	21.3191		8021.24	48.8659	8021.24	19.2911		8021.24	56.4154	8021.24	7.74203		8021.24	47.5877	8021.24	21.1287	8021.24	4.03665		8021.24	41.2419	8021.24	26.6309
8021.25	39.5085	8021.25	16.2497		8021.25	27.3558		8021.25	32.5587	8021.25	28.7262		8021.25	38.2623	8021.25	24.1771		8021.25	12.9944	8021.25	53.8136		8021.25	45.5627	8021.25	21.3995		8021.25	49.0313	8021.25	19.365		8021.25	56.6293	8021.25	7.77132		8021.25	47.7634	8021.25	21.2142	8021.25	4.05068		8021.25	41.4059	8021.25	26.7295
8021.26	39.5419	8021.26	16.3183		8021.26	27.463		8021.26	32.5625	8021.26	28.8351		8021.26	38.3046	8021.26	24.2674		8021.26	12.8449	8021.26	53.9949		8021.26	45.6676	8021.26	21.4804		8021.26	49.1973	8021.26	19.4392		8021.26	56.8443	8021.26	7.80079		8021.26	47.9397	8021.26	21.3002	8021.26	4.06479		8021.26	41.5708	8021.26	26.8286
8021.27	39.5751	8021.27	16.3873		8021.27	27.5708		8021.27	32.5654	8021.27	28.9446		8021.27	38.3462	8021.27	24.3582		8021.27	12.6933	8021.27	54.1769		8021.27	45.7726	8021.27	21.5616		8021.27	49.3638	8021.27	19.5139		8021.27	57.0604	8021.27	7.83042		8021.27	48.1169	8021.27	21.3867	8021.27	4.07897		8021.27	41.7366	8021.27	26.9282
8021.29	39.6083	8021.29	16.4567		8021.29	27.6792		8021.29	32.5674	8021.29	29.0546		8021.29	38.3872	8021.29	24.4495		8021.29	12.5398	8021.29	54.3598		8021.29	45.8777	8021.29	21.6433		8021.29	49.5309	8021.29	19.5889		8021.29	57.2776	8021.29	7.86021		8021.29	48.2949	8021.29	21.4737	8021.29	4.09322		8021.29	41.9033	8021.29	27.0284
8021.3	39.6413	8021.3	16.5266		8021.3	27.7882		8021.3	32.5684	8021.3	29.1652		8021.3	38.4276	8021.3	24.5413		8021.3	12.3848	8021.3	54.5435		8021.3	45.9829	8021.3	21.7255		8021.3	49.6986	8021.3	19.6644		8021.3	57.4959	8021.3	7.89018		8021.3	48.4736	8021.3	21.5613	8021.3	4.10755		8021.3	42.0709	8021.3	27.1292
8021.31	39.6742	8021.31	16.5969		8021.31	27.8977		8021.31	32.5685	8021.31	29.2765		8021.31	38.4673	8021.31	24.6335		8021.31	12.2283	8021.31	54.7279		8021.31	46.0881	8021.31	21.808		8021.31	49.8669	8021.31	19.7403		8021.31	57.7153	8021.31	7.92031		8021.31	48.6531	8021.31	21.6493	8021.31	4.12195		8021.31	42.2395	8021.31	27.2305
8021.32	39.7069	8021.32	16.6676		8021.32	28.0079		8021.32	32.5677	8021.32	29.3883		8021.32	38.5063	8021.32	24.7263		8021.32	12.0707	8021.32	54.9132		8021.32	46.1934	8021.32	21.8911		8021.32	50.0357	8021.32	19.8167		8021.32	57.9359	8021.32	7.95062		8021.32	48.8334	8021.32	21.7379	8021.32	4.13643		8021.32	42.4089	8021.32	27.3324
8021.34	39.7396	8021.34	16.7387		8021.34	28.1187		8021.34	32.5659	8021.34	29.5008		8021.34	38.5446	8021.34	24.8196		8021.34	11.9123	8021.34	55.0993		8021.34	46.2988	8021.34	21.9746		8021.34	50.2051	8021.34	19.8934		8021.34	58.1576	8021.34	7.9811		8021.34	49.0146	8021.34	21.827	8021.34	4.15098		8021.34	42.5792	8021.34	27.4348
8021.35	39.7721	8021.35	16.8103		8021.35	28.2302		8021.35	32.5632	8021.35	29.6138		8021.35	38.5823	8021.35	24.9133		8021.35	11.7531	8021.35	55.2861		8021.35	46.4042	8021.35	22.0585		8021.35	50.375	8021.35	19.9706		8021.35	58.3804	8021.35	8.01175		8021.35	49.1965	8021.35	21.9167	8021.35	4.16561		8021.35	42.7505	8021.35	27.5378
8021.36	39.8045	8021.36	16.8823		8021.36	28.3422		8021.36	32.5595	8021.36	29.7275		8021.36	38.6193	8021.36	25.0076		8021.36	11.5936	8021.36	55.4739		8021.36	46.5097	8021.36	22.1429		8021.36	50.5456	8021.36	20.0483		8021.36	58.6043	8021.36	8.04257		8021.36	49.3792	8021.36	22.0069	8021.36	4.18032		8021.36	42.9228	8021.36	27.6413
8021.37	39.8368	8021.37	16.9547		8021.37	28.4549		8021.37	32.5549	8021.37	29.8418		8021.37	38.6556	8021.37	25.1024		8021.37	11.4338	8021.37	55.6624		8021.37	46.6153	8021.37	22.2277		8021.37	50.7167	8021.37	20.1263		8021.37	58.8295	8021.37	8.07358		8021.37	49.5627	8021.37	22.0977	8021.37	4.1951		8021.37	43.0959	8021.37	27.7455
8021.39	39.869	8021.39	17.0276		8021.39	28.5682		8021.39	32.5494	8021.39	29.9567		8021.39	38.6913	8021.39	25.1977		8021.39	11.274	8021.39	55.8517		8021.39	46.7209	8021.39	22.3131		8021.39	50.8883	8021.39	20.2048		8021.39	59.0557	8021.39	8.10476		8021.39	49.7471	8021.39	22.189	8021.39	4.20996		8021.39	43.27	8021.39	27.8502
8021.4	39.901	8021.4	17.1009		8021.4	28.6822		8021.4	32.5429	8021.4	30.0722		8021.4	38.7262	8021.4	25.2935		8021.4	11.1143	8021.4	56.0419		8021.4	46.8266	8021.4	22.3988		8021.4	51.0606	8021.4	20.2838		8021.4	59.2832	8021.4	8.13612		8021.4	49.9322	8021.4	22.2808	8021.4	4.2249		8021.4	43.4451	8021.4	27.9555
8021.41	39.933	8021.41	17.1747		8021.41	28.7968		8021.41	32.5355	8021.41	30.1884		8021.41	38.7605	8021.41	25.3899		8021.41	10.955	8021.41	56.2329		8021.41	46.9324	8021.41	22.4851		8021.41	51.2334	8021.41	20.3632		8021.41	59.5118	8021.41	8.16766		8021.41	50.1181	8021.41	22.3732	8021.41	4.23992		8021.41	43.6211	8021.41	28.0614
8021.43	39.9647	8021.43	17.2489		8021.43	28.912		8021.43	32.5271	8021.43	30.3052		8021.43	38.794	8021.43	25.4867		8021.43	10.7961	8021.43	56.4248		8021.43	47.0382	8021.43	22.5718		8021.43	51.4067	8021.43	20.443		8021.43	59.7416	8021.43	8.19938		8021.43	50.3049	8021.43	22.4662	8021.43	4.25502		8021.43	43.7981	8021.43	28.1679
8021.44	39.9964	8021.44	17.3236		8021.44	29.0279		8021.44	32.5178	8021.44	30.4227		8021.44	38.8269	8021.44	25.5841		8021.44	10.6379	8021.44	56.6175		8021.44	47.144	8021.44	22.659		8021.44	51.5807	8021.44	20.5234		8021.44	59.9726	8021.44	8.23128		8021.44	50.4925	8021.44	22.5598	8021.44	4.2702		8021.44	43.9761	8021.44	28.275
8021.45	40.028	8021.45	17.3988		8021.45	29.1444		8021.45	32.5076	8021.45	30.5408		8021.45	38.859	8021.45	25.682		8021.45	10.4805	8021.45	56.811		8021.45	47.2499	8021.45	22.7467		8021.45	51.7552	8021.45	20.6041		8021.45	60.2047	8021.45	8.26337		8021.45	50.6809	8021.45	22.6539	8021.45	4.28546		8021.45	44.155	8021.45	28.3826
8021.46	40.0594	8021.46	17.4744		8021.46	29.2616		8021.46	32.4965	8021.46	30.6595		8021.46	38.8905	8021.46	25.7805		8021.46	10.324	8021.46	57.0054		8021.46	47.3559	8021.46	22.8349		8021.46	51.9303	8021.46	20.6853		8021.46	60.4381	8021.46	8.29564		8021.46	50.8701	8021.46	22.7486	8021.46	4.3008		8021.46	44.3349	8021.46	28.4909
8021.48	40.0907	8021.48	17.5505		8021.48	29.3795		8021.48	32.4844	8021.48	30.7789		8021.48	38.9212	8021.48	25.8795		8021.48	10.1685	8021.48	57.2006		8021.48	47.4619	8021.48	22.9235		8021.48	52.1059	8021.48	20.767		8021.48	60.6727	8021.48	8.32811		8021.48	51.0602	8021.48	22.8439	8021.48	4.31623		8021.48	44.5159	8021.48	28.5998
8021.49	40.1218	8021.49	17.627		8021.49	29.4981		8021.49	32.4714	8021.49	30.899		8021.49	38.9512	8021.49	25.979		8021.49	10.0142	8021.49	57.3967		8021.49	47.5679	8021.49	23.0127		8021.49	52.2821	8021.49	20.8492		8021.49	60.9085	8021.49	8.36076		8021.49	51.2511	8021.49	22.9397	8021.49	4.33173		8021.49	44.6978	8021.49	28.7093
8021.5	40.1529	8021.5	17.7041		8021.5	29.6173		8021.5	32.4575	8021.5	31.0197		8021.5	38.9805	8021.5	26.0791		8021.5	9.86115	8021.5	57.5937		8021.5	47.674	8021.5	23.1023		8021.5	52.4589	8021.5	20.9318		8021.5	61.1455	8021.5	8.3936		8021.5	51.4428	8021.5	23.0362	8021.5	4.34732		8021.5	44.8807	8021.5	28.8195
8021.51	40.1838	8021.51	17.7816		8021.51	29.7372		8021.51	32.4427	8021.51	31.1411		8021.51	39.0091	8021.51	26.1797		8021.51	9.70946	8021.51	57.7915		8021.51	47.7801	8021.51	23.1925		8021.51	52.6362	8021.51	21.0149		8021.51	61.3837	8021.51	8.42663		8021.51	51.6353	8021.51	23.1333	8021.51	4.363		8021.51	45.0646	8021.51	28.9302
8021.53	40.2145	8021.53	17.8596		8021.53	29.8577		8021.53	32.4269	8021.53	31.2632		8021.53	39.0369	8021.53	26.2809		8021.53	9.55922	8021.53	57.9901		8021.53	47.8862	8021.53	23.2831		8021.53	52.8141	8021.53	21.0985		8021.53	61.6232	8021.53	8.45985		8021.53	51.8287	8021.53	23.2309	8021.53	4.37875		8021.53	45.2495	8021.53	29.0416
8021.54	40.2452	8021.54	17.938		8021.54	29.979		8021.54	32.4102	8021.54	31.3859		8021.54	39.064	8021.54	26.3826		8021.54	9.41051	8021.54	58.1897		8021.54	47.9924	8021.54	23.3742		8021.54	52.9926	8021.54	21.1826		8021.54	61.8639	8021.54	8.49327		8021.54	52.0229	8021.54	23.3292	8021.54	4.39459		8021.54	45.4355	8021.54	29.1536
8021.55	40.2757	8021.55	18.017		8021.55	30.101		8021.55	32.3926	8021.55	31.5094		8021.55	39.0904	8021.55	26.4849		8021.55	9.26339	8021.55	58.3901		8021.55	48.0986	8021.55	23.4659		8021.55	53.1717	8021.55	21.2671		8021.55	62.1059	8021.55	8.52689		8021.55	52.218	8021.55	23.428	8021.55	4.41052		8021.55	45.6225	8021.55	29.2662
8021.56	40.3061	8021.56	18.0964		8021.56	30.2236		8021.56	32.3741	8021.56	31.6335		8021.56	39.1161	8021.56	26.5878		8021.56	9.11794	8021.56	58.5914		8021.56	48.2048	8021.56	23.558		8021.56	53.3512	8021.56	21.3522		8021.56	62.3491	8021.56	8.5607		8021.56	52.4139	8021.56	23.5275	8021.56	4.42654		8021.56	45.8105	8021.56	29.3795
8021.58	40.3363	8021.58	18.1764		8021.58	30.347		8021.58	32.3547	8021.58	31.7583		8021.58	39.141	8021.58	26.6912		8021.58	8.97421	8021.58	58.7936		8021.58	48.3111	8021.58	23.6507		8021.58	53.5314	8021.58	21.4377		8021.58	62.5936	8021.58	8.59471		8021.58	52.6107	8021.58	23.6276	8021.58	4.44264		8021.58	45.9996	8021.58	29.4935
8021.59	40.3664	8021.59	18.2569		8021.59	30.471		8021.59	32.3344	8021.59	31.8838		8021.59	39.1652	8021.59	26.7952		8021.59	8.83226	8021.59	58.9967		8021.59	48.4173	8021.59	23.7439		8021.59	53.7121	8021.59	21.5237		8021.59	62.8393	8021.59	8.62893		8021.59	52.8083	8021.59	23.7284	8021.59	4.45882		8021.59	46.1897	8021.59	29.6081
8021.6	40.3964	8021.6	18.3378		8021.6	30.5958		8021.6	32.3132	8021.6	32.01		8021.6	39.1886	8021.6	26.8998		8021.6	8.69212	8021.6	59.2006		8021.6	48.5236	8021.6	23.8376		8021.6	53.8934	8021.6	21.6102		8021.6	63.0863	8021.6	8.66334		8021.6	53.0067	8021.6	23.8297	8021.6	4.4751		8021.6	46.3809	8021.6	29.7233
8021.62	40.4262	8021.62	18.4193		8021.62	30.7213		8021.62	32.2911	8021.62	32.1369		8021.62	39.2113	8021.62	27.0049		8021.62	8.55384	8021.62	59.4055		8021.62	48.6299	8021.62	23.9318		8021.62	54.0752	8021.62	21.6973		8021.62	63.3347	8021.62	8.69796		8021.62	53.2061	8021.62	23.9317	8021.62	4.49146		8021.62	46.5731	8021.62	29.8392
8021.63	40.4559	8021.63	18.5013		8021.63	30.8475		8021.63	32.2681	8021.63	32.2645		8021.63	39.2332	8021.63	27.1106		8021.63	8.41744	8021.63	59.6112		8021.63	48.7362	8021.63	24.0266		8021.63	54.2576	8021.63	21.7848		8021.63	63.5843	8021.63	8.73278		8021.63	53.4062	8021.63	24.0344	8021.63	4.50792		8021.63	46.7664	8021.63	29.9558
8021.64	40.4855	8021.64	18.5838		8021.64	30.9745		8021.64	32.2442	8021.64	32.3929		8021.64	39.2544	8021.64	27.217		8021.64	8.28297	8021.64	59.8179		8021.64	48.8426	8021.64	24.1219		8021.64	54.4406	8021.64	21.8729		8021.64	63.8352	8021.64	8.76782		8021.64	53.6073	8021.64	24.1377	8021.64	4.52446		8021.64	46.9608	8021.64	30.073
8021.65	40.5149	8021.65	18.6668		8021.65	31.1021		8021.65	32.2195	8021.65	32.5219		8021.65	39.2748	8021.65	27.3239		8021.65	8.15043	8021.65	60.0254		8021.65	48.9489	8021.65	24.2177		8021.65	54.6241	8021.65	21.9614		8021.65	64.0874	8021.65	8.80305		8021.65	53.8092	8021.65	24.2416	8021.65	4.54109		8021.65	47.1562	8021.65	30.1909
8021.67	40.5442	8021.67	18.7504		8021.67	31.2305		8021.67	32.1938	8021.67	32.6517		8021.67	39.2945	8021.67	27.4314		8021.67	8.01986	8021.67	60.2339		8021.67	49.0552	8021.67	24.3141		8021.67	54.8081	8021.67	22.0505		8021.67	64.3409	8021.67	8.8385		8021.67	54.0119	8021.67	24.3462	8021.67	4.55782		8021.67	47.3528	8021.67	30.3095
8021.68	40.5734	8021.68	18.8344		8021.68	31.3597		8021.68	32.1673	8021.68	32.7822		8021.68	39.3134	8021.68	27.5395		8021.68	7.89125	8021.68	60.4433		8021.68	49.1615	8021.68	24.411		8021.68	54.9927	8021.68	22.1401		8021.68	64.5958	8021.68	8.87417		8021.68	54.2155	8021.68	24.4515	8021.68	4.57464		8021.68	47.5504	8021.68	30.4288
8021.69	40.6024	8021.69	18.9191		8021.69	31.4896		8021.69	32.1399	8021.69	32.9135		8021.69	39.3316	8021.69	27.6482		8021.69	7.76463	8021.69	60.6535		8021.69	49.2678	8021.69	24.5085		8021.69	55.1779	8021.69	22.2302		8021.69	64.8519	8021.69	8.91004		8021.69	54.42	8021.69	24.5574	8021.69	4.59155		8021.69	47.7492	8021.69	30.5488
8021.7	40.6313	8021.7	19.0042		8021.7	31.6203		8021.7	32.1116	8021.7	33.0454		8021.7	39.3489	8021.7	27.7576		8021.7	7.64	8021.7	60.8648		8021.7	49.3741	8021.7	24.6065		8021.7	55.3636	8021.7	22.3209		8021.7	65.1094	8021.7	8.94613		8021.7	54.6254	8021.7	24.664	8021.7	4.60855		8021.7	47.949	8021.7	30.6695
8021.72	40.66	8021.72	19.0899		8021.72	31.7517		8021.72	32.0825	8021.72	33.1782		8021.72	39.3656	8021.72	27.8675		8021.72	7.51735	8021.72	61.0769		8021.72	49.4804	8021.72	24.705		8021.72	55.5499	8021.72	22.4121		8021.72	65.3683	8021.72	8.98244		8021.72	54.8316	8021.72	24.7713	8021.72	4.62564		8021.72	48.15	8021.72	30.7909
8021.73	40.6886	8021.73	19.1761		8021.73	31.8839		8021.73	32.0525	8021.73	33.3117		8021.73	39.3814	8021.73	27.9781		8021.73	7.3967	8021.73	61.29		8021.73	49.5867	8021.73	24.8042		8021.73	55.7367	8021.73	22.5038		8021.73	65.6285	8021.73	9.01897		8021.73	55.0387	8021.73	24.8792	8021.73	4.64284		8021.73	48.3521	8021.73	30.9129
8021.74	40.717	8021.74	19.2629		8021.74	32.0168		8021.74	32.0217	8021.74	33.4459		8021.74	39.3965	8021.74	28.0892		8021.74	7.27803	8021.74	61.504		8021.74	49.693	8021.74	24.9039		8021.74	55.924	8021.74	22.5961		8021.74	65.8901	8021.74	9.05571		8021.74	55.2467	8021.74	24.9879	8021.74	4.66012		8021.74	48.5553	8021.74	31.0357
8021.76	40.7454	8021.76	19.3503		8021.76	32.1506		8021.76	31.99	8021.76	33.5809		8021.76	39.4108	8021.76	28.2011		8021.76	7.16135	8021.76	61.7189		8021.76	49.7992	8021.76	25.0041		8021.76	56.1119	8021.76	22.6889		8021.76	66.153	8021.76	9.09268		8021.76	55.4556	8021.76	25.0972	8021.76	4.6775		8021.76	48.7596	8021.76	31.1593
8021.77	40.7735	8021.77	19.4382		8021.77	32.2851		8021.77	31.9574	8021.77	33.7167		8021.77	39.4244	8021.77	28.3135		8021.77	7.04663	8021.77	61.9348		8021.77	49.9055	8021.77	25.1049		8021.77	56.3003	8021.77	22.7823		8021.77	66.4174	8021.77	9.12987		8021.77	55.6653	8021.77	25.2073	8021.77	4.69498		8021.77	48.9651	8021.77	31.2835
8021.78	40.8015	8021.78	19.5266		8021.78	32.4204		8021.78	31.9241	8021.78	33.8532		8021.78	39.4372	8021.78	28.4266		8021.78	6.93388	8021.78	62.1516		8021.78	50.0117	8021.78	25.2063		8021.78	56.4893	8021.78	22.8762		8021.78	66.6831	8021.78	9.16729		8021.78	55.8759	8021.78	25.3181	8021.78	4.71256		8021.78	49.1718	8021.78	31.4085
8021.79	40.8294	8021.79	19.6157		8021.79	32.5565		8021.79	31.8899	8021.79	33.9906		8021.79	39.4492	8021.79	28.5403		8021.79	6.82307	8021.79	62.3694		8021.79	50.1178	8021.79	25.3083		8021.79	56.6788	8021.79	22.9707		8021.79	66.9502	8021.79	9.20494		8021.79	56.0874	8021.79	25.4295	8021.79	4.73023		8021.79	49.3796	8021.79	31.5342
8021.81	40.8571	8021.81	19.7053		8021.81	32.6934		8021.81	31.8548	8021.81	34.1287		8021.81	39.4604	8021.81	28.6546		8021.81	6.7142	8021.81	62.5881		8021.81	50.224	8021.81	25.4109		8021.81	56.8688	8021.81	23.0658		8021.81	67.2187	8021.81	9.24281		8021.81	56.2998	8021.81	25.5417	8021.81	4.74801		8021.81	49.5886	8021.81	31.6606
8021.82	40.8847	8021.82	19.7955		8021.82	32.8311		8021.82	31.819	8021.82	34.2676		8021.82	39.4708	8021.82	28.7696		8021.82	6.60724	8021.82	62.8078		8021.82	50.3301	8021.82	25.514		8021.82	57.0594	8021.82	23.1614		8021.82	67.4886	8021.82	9.28092		8021.82	56.5131	8021.82	25.6546	8021.82	4.76588		8021.82	49.7987	8021.82	31.7878
8021.83	40.9122	8021.83	19.8863		8021.83	32.9696		8021.83	31.7823	8021.83	34.4072		8021.83	39.4805	8021.83	28.8853		8021.83	6.50218	8021.83	63.0284		8021.83	50.4361	8021.83	25.6178		8021.83	57.2505	8021.83	23.2576		8021.83	67.7599	8021.83	9.31926		8021.83	56.7273	8021.83	25.7683	8021.83	4.78385		8021.83	50.0101	8021.83	31.9158
8021.84	40.9394	8021.84	19.9776		8021.84	33.1089		8021.84	31.7449	8021.84	34.5477		8021.84	39.4894	8021.84	29.0016		8021.84	6.399	8021.84	63.25		8021.84	50.5422	8021.84	25.7221		8021.84	57.4422	8021.84	23.3543		8021.84	68.0326	8021.84	9.35783		8021.84	56.9424	8021.84	25.8827	8021.84	4.80193		8021.84	50.2226	8021.84	32.0445
8021.86	40.9666	8021.86	20.0696		8021.86	33.249		8021.86	31.7066	8021.86	34.689		8021.86	39.4975	8021.86	29.1186		8021.86	6.29767	8021.86	63.4726		8021.86	50.6481	8021.86	25.827		8021.86	57.6343	8021.86	23.4517		8021.86	68.3068	8021.86	9.39664		8021.86	57.1583	8021.86	25.9978	8021.86	4.8201		8021.86	50.4363	8021.86	32.1739
8021.87	40.9936	8021.87	20.1621		8021.87	33.39		8021.87	31.6675	8021.87	34.8311		8021.87	39.5048	8021.87	29.2362		8021.87	6.19818	8021.87	63.6962		8021.87	50.7541	8021.87	25.9326		8021.87	57.827	8021.87	23.5496		8021.87	68.5824	8021.87	9.43569		8021.87	57.3752	8021.87	26.1137	8021.87	4.83838		8021.87	50.6512	8021.87	32.3042
8021.88	41.0204	8021.88	20.2553		8021.88	33.5318		8021.88	31.6277	8021.88	34.9741		8021.88	39.5113	8021.88	29.3545		8021.88	6.1005	8021.88	63.9207		8021.88	50.8599	8021.88	26.0387		8021.88	58.0202	8021.88	23.6481		8021.88	68.8595	8021.88	9.47498		8021.88	57.593	8021.88	26.2303	8021.88	4.85676		8021.88	50.8674	8021.88	32.4352
8021.89	41.0471	8021.89	20.349		8021.89	33.6744		8021.89	31.587	8021.89	35.1178		8021.89	39.5171	8021.89	29.4735		8021.89	6.00462	8021.89	64.1462		8021.89	50.9658	8021.89	26.1455		8021.89	58.2139	8021.89	23.7472		8021.89	69.138	8021.89	9.51452		8021.89	57.8116	8021.89	26.3477	8021.89	4.87525		8021.89	51.0847	8021.89	32.567
8021.91	41.0736	8021.91	20.4434		8021.91	33.8179		8021.91	31.5456	8021.91	35.2624		8021.91	39.522	8021.91	29.5932		8021.91	5.91049	8021.91	64.3727		8021.91	51.0715	8021.91	26.2529		8021.91	58.4082	8021.91	23.847		8021.91	69.4179	8021.91	9.55429		8021.91	58.0312	8021.91	26.4659	8021.91	4.89384		8021.91	51.3033	8021.91	32.6996
8021.92	41.1	8021.92	20.5384		8021.92	33.9622		8021.92	31.5034	8021.92	35.4078		8021.92	39.5262	8021.92	29.7135		8021.92	5.8181	8021.92	64.6002		8021.92	51.1772	8021.92	26.3609		8021.92	58.6029	8021.92	23.9473		8021.92	69.6994	8021.92	9.59432		8021.92	58.2517	8021.92	26.5849	8021.92	4.91254		8021.92	51.5231	8021.92	32.8329
8021.93	41.1263	8021.93	20.634		8021.93	34.1074		8021.93	31.4605	8021.93	35.554		8021.93	39.5296	8021.93	29.8346		8021.93	5.72743	8021.93	64.8286		8021.93	51.2828	8021.93	26.4695		8021.93	58.7982	8021.93	24.0482		8021.93	69.9823	8021.93	9.63459		8021.93	58.473	8021.93	26.7046	8021.93	4.93134		8021.93	51.7441	8021.93	32.9671
8021.95	41.1524	8021.95	20.7302		8021.95	34.2535		8021.95	31.4167	8021.95	35.7011		8021.95	39.5322	8021.95	29.9563		8021.95	5.63845	8021.95	65.0581		8021.95	51.3884	8021.95	26.5788		8021.95	58.994	8021.95	24.1497		8021.95	70.2667	8021.95	9.67511		8021.95	58.6953	8021.95	26.8251	8021.95	4.95025		8021.95	51.9664	8021.95	33.1021
8021.96	41.1783	8021.96	20.827		8021.96	34.4004		8021.96	31.3723	8021.96	35.8491		8021.96	39.534	8021.96	30.0788		8021.96	5.55112	8021.96	65.2886		8021.96	51.4939	8021.96	26.6887		8021.96	59.1903	8021.96	24.2519		8021.96	70.5526	8021.96	9.71589		8021.96	58.9185	8021.96	26.9464	8021.96	4.96927		8021.96	52.19	8021.96	33.2379
8021.97	41.2041	8021.97	20.9245		8021.97	34.5482		8021.97	31.3271	8021.97	35.9979		8021.97	39.5351	8021.97	30.2019		8021.97	5.46543	8021.97	65.5201		8021.97	51.5993	8021.97	26.7992		8021.97	59.3871	8021.97	24.3547		8021.97	70.8401	8021.97	9.75692		8021.97	59.1426	8021.97	27.0686	8021.97	4.98839		8021.97	52.4148	8021.97	33.3745
8021.98	41.2297	8021.98	21.0227		8021.98	34.6969		8021.98	31.2811	8021.98	36.1476		8021.98	39.5353	8021.98	30.3258		8021.98	5.38135	8021.98	65.7525		8021.98	51.7046	8021.98	26.9104		8021.98	59.5844	8021.98	24.4581		8021.98	71.129	8021.98	9.79821		8021.98	59.3676	8021.98	27.1915	8021.98	5.00763		8021.98	52.6409	8021.98	33.5119
8022	41.2552	8022	21.1214		8022	34.8465		8022	31.2344	8022	36.2981		8022	39.5348	8022	30.4503		8022	5.29885	8022	65.986		8022	51.8099	8022	27.0222		8022	59.7821	8022	24.5621		8022	71.4194	8022	9.83976		8022	59.5935	8022	27.3152	8022	5.02698		8022	52.8682	8022	33.6502
8022.01	41.2805	8022.01	21.2209		8022.01	34.9969		8022.01	31.187	8022.01	36.4495		8022.01	39.5335	8022.01	30.5756		8022.01	5.2179	8022.01	66.2205		8022.01	51.915	8022.01	27.1347		8022.01	59.9804	8022.01	24.6668		8022.01	71.7114	8022.01	9.88156		8022.01	59.8203	8022.01	27.4398	8022.01	5.04644		8022.01	53.0969	8022.01	33.7893
8022.02	41.3056	8022.02	21.3209		8022.02	35.1483		8022.02	31.1389	8022.02	36.6018		8022.02	39.5313	8022.02	30.7017		8022.02	5.13848	8022.02	66.4561		8022.02	52.0201	8022.02	27.2478		8022.02	60.1792	8022.02	24.7721		8022.02	72.0049	8022.02	9.92363		8022.02	60.0481	8022.02	27.5652	8022.02	5.06601		8022.02	53.3268	8022.02	33.9293
8022.03	41.3306	8022.03	21.4217		8022.03	35.3006		8022.03	31.0901	8022.03	36.755		8022.03	39.5284	8022.03	30.8284		8022.03	5.06056	8022.03	66.6926		8022.03	52.125	8022.03	27.3616		8022.03	60.3784	8022.03	24.8781		8022.03	72.3	8022.03	9.96597		8022.03	60.2768	8022.03	27.6915	8022.03	5.08569		8022.03	53.5581	8022.03	34.0701
8022.05	41.3555	8022.05	21.5231		8022.05	35.4538		8022.05	31.0406	8022.05	36.9091		8022.05	39.5248	8022.05	30.9559		8022.05	4.98411	8022.05	66.9302		8022.05	52.2299	8022.05	27.4761		8022.05	60.5782	8022.05	24.9847		8022.05	72.5966	8022.05	10.0086		8022.05	60.5063	8022.05	27.8185	8022.05	5.10549		8022.05	53.7906	8022.05	34.2118
8022.06	41.3801	8022.06	21.6252		8022.06	35.6079		8022.06	30.9903	8022.06	37.0641		8022.06	39.5203	8022.06	31.0841		8022.06	4.9091	8022.06	67.1688		8022.06	52.3347	8022.06	27.5912		8022.06	60.7784	8022.06	25.0919		8022.06	72.8948	8022.06	10.0514		8022.06	60.7368	8022.06	27.9465	8022.06	5.1254		8022.06	54.0245	8022.06	34.3543
8022.07	41.4047	8022.07	21.728		8022.07	35.7629		8022.07	30.9394	8022.07	37.22		8022.07	39.515	8022.07	31.2131		8022.07	4.83551	8022.07	67.4085		8022.07	52.4393	8022.07	27.707		8022.07	60.9791	8022.07	25.1999		8022.07	73.1946	8022.07	10.0946		8022.07	60.9682	8022.07	28.0753	8022.07	5.14543		8022.07	54.2597	8022.07	34.4977
8022.08	41.429	8022.08	21.8314		8022.08	35.9189		8022.08	30.8879	8022.08	37.3768		8022.08	39.509	8022.08	31.3428		8022.08	4.76332	8022.08	67.6492		8022.08	52.5439	8022.08	27.8235		8022.08	61.1803	8022.08	25.3085		8022.08	73.4959	8022.08	10.138		8022.08	61.2006	8022.08	28.205	8022.08	5.16557		8022.08	54.4962	8022.08	34.642
8022.1	41.4532	8022.1	21.9355		8022.1	36.0758		8022.1	30.8356	8022.1	37.5345		8022.1	39.5022	8022.1	31.4733		8022.1	4.69249	8022.1	67.8909		8022.1	52.6483	8022.1	27.9407		8022.1	61.3819	8022.1	25.4178		8022.1	73.7988	8022.1	10.1817		8022.1	61.4338	8022.1	28.3355	8022.1	5.18584		8022.1	54.7341	8022.1	34.7872
8022.11	41.4773	8022.11	22.0404		8022.11	36.2337		8022.11	30.7827	8022.11	37.6932		8022.11	39.4946	8022.11	31.6046		8022.11	4.623	8022.11	68.1337		8022.11	52.7526	8022.11	28.0586		8022.11	61.584	8022.11	25.5277		8022.11	74.1033	8022.11	10.2257		8022.11	61.668	8022.11	28.4669	8022.11	5.20622		8022.11	54.9733	8022.11	34.9332
8022.12	41.5011	8022.12	22.1459		8022.12	36.3925		8022.12	30.7291	8022.12	37.8528		8022.12	39.4862	8022.12	31.7366		8022.12	4.55482	8022.12	68.3775		8022.12	52.8568	8022.12	28.1771		8022.12	61.7866	8022.12	25.6383		8022.12	74.4095	8022.12	10.2699		8022.12	61.9031	8022.12	28.5993	8022.12	5.22672		8022.12	55.2139	8022.12	35.0802
8022.14	41.5249	8022.14	22.2522		8022.14	36.5523		8022.14	30.6749	8022.14	38.0133		8022.14	39.477	8022.14	31.8694		8022.14	4.48793	8022.14	68.6224		8022.14	52.9609	8022.14	28.2964		8022.14	61.9896	8022.14	25.7497		8022.14	74.7172	8022.14	10.3145		8022.14	62.1391	8022.14	28.7325	8022.14	5.24734		8022.14	55.4559	8022.14	35.2281
8022.15	41.5484	8022.15	22.3591		8022.15	36.713		8022.15	30.62	8022.15	38.1748		8022.15	39.467	8022.15	32.003		8022.15	4.42231	8022.15	68.8683		8022.15	53.0648	8022.15	28.4164		8022.15	62.1931	8022.15	25.8617		8022.15	75.0266	8022.15	10.3593		8022.15	62.376	8022.15	28.8666	8022.15	5.26808		8022.15	55.6992	8022.15	35.3769
8022.16	41.5718	8022.16	22.4668		8022.16	36.8747		8022.16	30.5645	8022.16	38.3373		8022.16	39.4563	8022.16	32.1373		8022.16	4.35792	8022.16	69.1154		8022.16	53.1686	8022.16	28.5371		8022.16	62.397	8022.16	25.9744		8022.16	75.3376	8022.16	10.4044		8022.16	62.6139	8022.16	29.0016	8022.16	5.28894		8022.16	55.9439	8022.16	35.5266
8022.17	41.595	8022.17	22.5752		8022.17	37.0374		8022.17	30.5084	8022.17	38.5007		8022.17	39.4448	8022.17	32.2725		8022.17	4.29474	8022.17	69.3634		8022.17	53.2723	8022.17	28.6585		8022.17	62.6014	8022.17	26.0878		8022.17	75.6502	8022.17	10.4498		8022.17	62.8527	8022.17	29.1376	8022.17	5.30993		8022.17	56.19	8022.17	35.6772
8022.19	41.6181	8022.19	22.6843		8022.19	37.2011		8022.19	30.4517	8022.19	38.6651		8022.19	39.4325	8022.19	32.4084		8022.19	4.23275	8022.19	69.6126		8022.19	53.3758	8022.19	28.7806		8022.19	62.8062	8022.19	26.2019		8022.19	75.9645	8022.19	10.4955		8022.19	63.0924	8022.19	29.2745	8022.19	5.33104		8022.19	56.4376	8022.19	35.8288
8022.2	41.641	8022.2	22.7941		8022.2	37.3658		8022.2	30.3943	8022.2	38.8304		8022.2	39.4195	8022.2	32.5451		8022.2	4.17193	8022.2	69.8628		8022.2	53.4792	8022.2	28.9035		8022.2	63.0114	8022.2	26.3168		8022.2	76.2804	8022.2	10.5415		8022.2	63.333	8022.2	29.4123	8022.2	5.35228		8022.2	56.6865	8022.2	35.9814
8022.21	41.6637	8022.21	22.9047		8022.21	37.5315		8022.21	30.3364	8022.21	38.9967		8022.21	39.4056	8022.21	32.6827		8022.21	4.11224	8022.21	70.1141		8022.21	53.5824	8022.21	29.0271		8022.21	63.2171	8022.21	26.4323		8022.21	76.598	8022.21	10.5878		8022.21	63.5746	8022.21	29.5511	8022.21	5.37364		8022.21	56.9368	8022.21	36.1348
8022.22	41.6863	8022.22	23.0161		8022.22	37.6982		8022.22	30.2778	8022.22	39.1641		8022.22	39.391	8022.22	32.8211		8022.22	4.05368	8022.22	70.3665		8022.22	53.6854	8022.22	29.1514		8022.22	63.4232	8022.22	26.5486		8022.22	76.9173	8022.22	10.6344		8022.22	63.8171	8022.22	29.6908	8022.22	5.39513		8022.22	57.1886	8022.22	36.2893
8022.24	41.7087	8022.24	23.1282		8022.24	37.866		8022.24	30.2187	8022.24	39.3324		8022.24	39.3756	8022.24	32.9603		8022.24	3.99621	8022.24	70.62		8022.24	53.7884	8022.24	29.2765		8022.24	63.6297	8022.24	26.6657		8022.24	77.2383	8022.24	10.6813		8022.24	64.0605	8022.24	29.8315	8022.24	5.41674		8022.24	57.4418	8022.24	36.4447
8022.25	41.7309	8022.25	23.241		8022.25	38.0347		8022.25	30.159	8022.25	39.5017		8022.25	39.3595	8022.25	33.1003		8022.25	3.93981	8022.25	70.8745		8022.25	53.8911	8022.25	29.4023		8022.25	63.8367	8022.25	26.7834		8022.25	77.561	8022.25	10.7285		8022.25	64.3048	8022.25	29.9732	8022.25	5.43849		8022.25	57.6964	8022.25	36.6011
8022.26	41.753	8022.26	23.3547		8022.26	38.2045		8022.26	30.0988	8022.26	39.672		8022.26	39.3426	8022.26	33.2411		8022.26	3.88446	8022.26	71.1302		8022.26	53.9937	8022.26	29.5289		8022.26	64.044	8022.26	26.9019		8022.26	77.8853	8022.26	10.776		8022.26	64.5501	8022.26	30.1159	8022.26	5.46036		8022.26	57.9525	8022.26	36.7585
8022.28	41.7749	8022.28	23.4691		8022.28	38.3753		8022.28	30.0379	8022.28	39.8434		8022.28	39.3249	8022.28	33.3828		8022.28	3.83014	8022.28	71.387		8022.28	54.0961	8022.28	29.6563		8022.28	64.2518	8022.28	27.0212		8022.28	78.2114	8022.28	10.8239		8022.28	64.7963	8022.28	30.2595	8022.28	5.48237		8022.28	58.21	8022.28	36.9168
8022.29	41.7966	8022.29	23.5842		8022.29	38.5472		8022.29	29.9766	8022.29	40.0158		8022.29	39.3065	8022.29	33.5253		8022.29	3.77682	8022.29	71.6448		8022.29	54.1983	8022.29	29.7844		8022.29	64.4599	8022.29	27.1412		8022.29	78.5392	8022.29	10.872		8022.29	65.0434	8022.29	30.4041	8022.29	5.50451		8022.29	58.469	8022.29	37.0762
8022.3	41.8181	8022.3	23.7002		8022.3	38.7201		8022.3	29.9147	8022.3	40.1892		8022.3	39.2873	8022.3	33.6687		8022.3	3.72449	8022.3	71.9038		8022.3	54.3004	8022.3	29.9132		8022.3	64.6685	8022.3	27.262		8022.3	78.8687	8022.3	10.9205		8022.3	65.2914	8022.3	30.5498	8022.3	5.52678		8022.3	58.7295	8022.3	37.2366
8022.31	41.8395	8022.31	23.8169		8022.31	38.8941		8022.31	29.8522	8022.31	40.3636		8022.31	39.2673	8022.31	33.8129		8022.31	3.67313	8022.31	72.1639		8022.31	54.4023	8022.31	30.0429		8022.31	64.8774	8022.31	27.3836		8022.31	79.2	8022.31	10.9692		8022.31	65.5403	8022.31	30.6965	8022.31	5.54919		8022.31	58.9915	8022.31	37.398
8022.33	41.8607	8022.33	23.9345		8022.33	39.0692		8022.33	29.7892	8022.33	40.5391		8022.33	39.2466	8022.33	33.958		8022.33	3.62271	8022.33	72.425		8022.33	54.504	8022.33	30.1733		8022.33	65.0868	8022.33	27.5059		8022.33	79.533	8022.33	11.0183		8022.33	65.7902	8022.33	30.8442	8022.33	5.57173		8022.33	59.255	8022.33	37.5604
8022.34	41.8818	8022.34	24.0529		8022.34	39.2453		8022.34	29.7257	8022.34	40.7157		8022.34	39.2252	8022.34	34.104		8022.34	3.57322	8022.34	72.6874		8022.34	54.6055	8022.34	30.3046		8022.34	65.2965	8022.34	27.629		8022.34	79.8677	8022.34	11.0678		8022.34	66.041	8022.34	30.9929	8022.34	5.59441		8022.34	59.5199	8022.34	37.7238
8022.35	41.9026	8022.35	24.172		8022.35	39.4226		8022.35	29.6617	8022.35	40.8933		8022.35	39.203	8022.35	34.2508		8022.35	3.52463	8022.35	72.9508		8022.35	54.7068	8022.35	30.4366		8022.35	65.5065	8022.35	27.7529		8022.35	80.2043	8022.35	11.1175		8022.35	66.2927	8022.35	31.1427	8022.35	5.61722		8022.35	59.7864	8022.35	37.8883
8022.36	41.9233	8022.36	24.292		8022.36	39.6009		8022.36	29.5972	8022.36	41.072		8022.36	39.18	8022.36	34.3986		8022.36	3.47693	8022.36	73.2153		8022.36	54.8079	8022.36	30.5694		8022.36	65.717	8022.36	27.8776		8022.36	80.5426	8022.36	11.1676		8022.36	66.5454	8022.36	31.2935	8022.36	5.64017		8022.36	60.0544	8022.36	38.0539
8022.38	41.9439	8022.38	24.4128		8022.38	39.7804		8022.38	29.5322	8022.38	41.2517		8022.38	39.1563	8022.38	34.5472		8022.38	3.4301	8022.38	73.481		8022.38	54.9088	8022.38	30.703		8022.38	65.9278	8022.38	28.0031		8022.38	80.8826	8022.38	11.218		8022.38	66.7989	8022.38	31.4454	8022.38	5.66327		8022.38	60.324	8022.38	38.2205
8022.39	41.9642	8022.39	24.5344		8022.39	39.9609		8022.39	29.4667	8022.39	41.4326		8022.39	39.1318	8022.39	34.6967		8022.39	3.38412	8022.39	73.7478		8022.39	55.0094	8022.39	30.8375		8022.39	66.139	8022.39	28.1294		8022.39	81.2245	8022.39	11.2688		8022.39	67.0534	8022.39	31.5984	8022.39	5.6865		8022.39	60.595	8022.39	38.3882
8022.4	41.9844	8022.4	24.6569		8022.4	40.1426		8022.4	29.4008	8022.4	41.6146		8022.4	39.1067	8022.4	34.8471		8022.4	3.33897	8022.4	74.0158		8022.4	55.1099	8022.4	30.9727		8022.4	66.3505	8022.4	28.2565		8022.4	81.5682	8022.4	11.3199		8022.4	67.3088	8022.4	31.7524	8022.4	5.70988		8022.4	60.8676	8022.4	38.5569
8022.41	42.0044	8022.41	24.7802		8022.41	40.3254		8022.41	29.3343	8022.41	41.7976		8022.41	39.0807	8022.41	34.9984		8022.41	3.29464	8022.41	74.2848		8022.41	55.2102	8022.41	31.1088		8022.41	66.5623	8022.41	28.3844		8022.41	81.9137	8022.41	11.3713		8022.41	67.5651	8022.41	31.9076	8022.41	5.73339		8022.41	61.1418	8022.41	38.7268
8022.43	42.0242	8022.43	24.9044		8022.43	40.5093		8022.43	29.2675	8022.43	41.9818		8022.43	39.0541	8022.43	35.1506		8022.43	3.25111	8022.43	74.5551		8022.43	55.3102	8022.43	31.2457		8022.43	66.7745	8022.43	28.5132		8022.43	82.261	8022.43	11.4231		8022.43	67.8223	8022.43	32.0638	8022.43	5.75706		8022.43	61.4175	8022.43	38.8977
8022.44	42.0439	8022.44	25.0295		8022.44	40.6944		8022.44	29.2001	8022.44	42.167		8022.44	39.0267	8022.44	35.3038		8022.44	3.20835	8022.44	74.8264		8022.44	55.41	8022.44	31.3835		8022.44	66.9871	8022.44	28.6428		8022.44	82.6101	8022.44	11.4752		8022.44	68.0804	8022.44	32.2212	8022.44	5.78087		8022.44	61.6948	8022.44	39.0698
8022.45	42.0633	8022.45	25.1554		8022.45	40.8806		8022.45	29.1323	8022.45	42.3535		8022.45	38.9986	8022.45	35.4578		8022.45	3.16636	8022.45	75.099		8022.45	55.5096	8022.45	31.5221		8022.45	67.1999	8022.45	28.7732		8022.45	82.961	8022.45	11.5277		8022.45	68.3395	8022.45	32.3797	8022.45	5.80482		8022.45	61.9737	8022.45	39.2429
8022.47	42.0826	8022.47	25.2821		8022.47	41.068		8022.47	29.0641	8022.47	42.541		8022.47	38.9697	8022.47	35.6128		8022.47	3.12512	8022.47	75.3726		8022.47	55.6089	8022.47	31.6615		8022.47	67.4131	8022.47	28.9045		8022.47	83.3138	8022.47	11.5805		8022.47	68.5994	8022.47	32.5393	8022.47	5.82892		8022.47	62.2542	8022.47	39.4172
8022.48	42.1018	8022.48	25.4098		8022.48	41.2566		8022.48	28.9955	8022.48	42.7297		8022.48	38.9402	8022.48	35.7688		8022.48	3.08461	8022.48	75.6475		8022.48	55.708	8022.48	31.8018		8022.48	67.6265	8022.48	29.0366		8022.48	83.6685	8022.48	11.6337		8022.48	68.8603	8022.48	32.7001	8022.48	5.85317		8022.48	62.5363	8022.48	39.5926
8022.49	42.1207	8022.49	25.5383		8022.49	41.4463		8022.49	28.9264	8022.49	42.9195		8022.49	38.9099	8022.49	35.9257		8022.49	3.04482	8022.49	75.9235		8022.49	55.8069	8022.49	31.9429		8022.49	67.8403	8022.49	29.1696		8022.49	84.025	8022.49	11.6873		8022.49	69.1221	8022.49	32.862	8022.49	5.87758		8022.49	62.82	8022.49	39.7692
8022.5	42.1395	8022.5	25.6678		8022.5	41.6372		8022.5	28.8569	8022.5	43.1105		8022.5	38.8789	8022.5	36.0835		8022.5	3.00573	8022.5	76.2006		8022.5	55.9055	8022.5	32.085		8022.5	68.0544	8022.5	29.3035		8022.5	84.3834	8022.5	11.7412		8022.5	69.3847	8022.5	33.0251	8022.5	5.90213		8022.5	63.1053	8022.5	39.9469
8022.52	42.1581	8022.52	25.7981		8022.52	41.8293		8022.52	28.7871	8022.52	43.3027		8022.52	38.8472	8022.52	36.2424		8022.52	2.96733	8022.52	76.4789		8022.52	56.0039	8022.52	32.2278		8022.52	68.2687	8022.52	29.4382		8022.52	84.7437	8022.52	11.7955		8022.52	69.6483	8022.52	33.1894	8022.52	5.92683		8022.52	63.3922	8022.52	40.1258
8022.53	42.1765	8022.53	25.9294		8022.53	42.0227		8022.53	28.7168	8022.53	43.496		8022.53	38.8148	8022.53	36.4021		8022.53	2.9296	8022.53	76.7584		8022.53	56.102	8022.53	32.3716		8022.53	68.4834	8022.53	29.5738		8022.53	85.1058	8022.53	11.8501		8022.53	69.9128	8022.53	33.3548	8022.53	5.95169		8022.53	63.6808	8022.53	40.3058
8022.54	42.1947	8022.54	26.0615		8022.54	42.2172		8022.54	28.6461	8022.54	43.6905		8022.54	38.7817	8022.54	36.5629		8022.54	2.89253	8022.54	77.0391		8022.54	56.1998	8022.54	32.5163		8022.54	68.6983	8022.54	29.7104		8022.54	85.4699	8022.54	11.9052		8022.54	70.1782	8022.54	33.5215	8022.54	5.97671		8022.54	63.971	8022.54	40.4871
8022.55	42.2127	8022.55	26.1946		8022.55	42.413		8022.55	28.5751	8022.55	43.8863		8022.55	38.7479	8022.55	36.7246		8022.55	2.85611	8022.55	77.3209		8022.55	56.2974	8022.55	32.6618		8022.55	68.9135	8022.55	29.8478		8022.55	85.8358	8022.55	11.9606		8022.55	70.4444	8022.55	33.6893	8022.55	6.00188		8022.55	64.2628	8022.55	40.6695
8022.57	42.2306	8022.57	26.3287		8022.57	42.61		8022.57	28.5037	8022.57	44.0832		8022.57	38.7134	8022.57	36.8874		8022.57	2.82031	8022.57	77.6039		8022.57	56.3947	8022.57	32.8083		8022.57	69.1289	8022.57	29.9861		8022.57	86.2037	8022.57	12.0164		8022.57	70.7116	8022.57	33.8584	8022.57	6.02721		8022.57	64.5563	8022.57	40.8531
8022.58	42.2483	8022.58	26.4636		8022.58	42.8082		8022.58	28.432	8022.58	44.2813		8022.58	38.6782	8022.58	37.0511		8022.58	2.78514	8022.58	77.8881		8022.58	56.4917	8022.58	32.9556		8022.58	69.3446	8022.58	30.1253		8022.58	86.5735	8022.58	12.0726		8022.58	70.9796	8022.58	34.0287	8022.58	6.05269		8022.58	64.8515	8022.58	41.038
8022.59	42.2658	8022.59	26.5995		8022.59	43.0077		8022.59	28.3598	8022.59	44.4807		8022.59	38.6423	8022.59	37.2158		8022.59	2.75057	8022.59	78.1735		8022.59	56.5884	8022.59	33.1039		8022.59	69.5605	8022.59	30.2654		8022.59	86.9453	8022.59	12.1291		8022.59	71.2486	8022.59	34.2003	8022.59	6.07834		8022.59	65.1484	8022.59	41.224
8022.6	42.2831	8022.6	26.7364		8022.6	43.2084		8022.6	28.2874	8022.6	44.6812		8022.6	38.6057	8022.6	37.3816		8022.6	2.7166	8022.6	78.4601		8022.6	56.6849	8022.6	33.2531		8022.6	69.7767	8022.6	30.4065		8022.6	87.3189	8022.6	12.1861		8022.6	71.5184	8022.6	34.3731	8022.6	6.10415		8022.6	65.447	8022.6	41.4113
8022.62	42.3002	8022.62	26.8743		8022.62	43.4104		8022.62	28.2146	8022.62	44.8831		8022.62	38.5684	8022.62	37.5483		8022.62	2.68321	8022.62	78.7479		8022.62	56.7811	8022.62	33.4032		8022.62	69.9931	8022.62	30.5485		8022.62	87.6946	8022.62	12.2434		8022.62	71.7891	8022.62	34.5472	8022.62	6.13012		8022.62	65.7472	8022.62	41.5999
8022.63	42.3172	8022.63	27.0131		8022.63	43.6137		8022.63	28.1415	8022.63	45.0861		8022.63	38.5305	8022.63	37.7161		8022.63	2.65038	8022.63	79.0368		8022.63	56.8769	8022.63	33.5543		8022.63	70.2097	8022.63	30.6915		8022.63	88.0722	8022.63	12.3012		8022.63	72.0607	8022.63	34.7226	8022.63	6.15626		8022.63	66.0492	8022.63	41.7897
8022.64	42.334	8022.64	27.1529		8022.64	43.8182		8022.64	28.068	8022.64	45.2904		8022.64	38.4919	8022.64	37.885		8022.64	2.61811	8022.64	79.327		8022.64	56.9725	8022.64	33.7063		8022.64	70.4265	8022.64	30.8354		8022.64	88.4517	8022.64	12.3593		8022.64	72.3331	8022.64	34.8992	8022.64	6.18256		8022.64	66.3529	8022.64	41.9807
8022.66	42.3505	8022.66	27.2936		8022.66	44.0241		8022.66	27.9943	8022.66	45.496		8022.66	38.4526	8022.66	38.0548		8022.66	2.58639	8022.66	79.6184		8022.66	57.0678	8022.66	33.8592		8022.66	70.6435	8022.66	30.9802		8022.66	88.8332	8022.66	12.4179		8022.66	72.6064	8022.66	35.0772	8022.66	6.20903		8022.66	66.6583	8022.66	42.1731
8022.67	42.3669	8022.67	27.4354		8022.67	44.2313		8022.67	27.9202	8022.67	45.7029		8022.67	38.4127	8022.67	38.2258		8022.67	2.55521	8022.67	79.9109		8022.67	57.1627	8022.67	34.0131		8022.67	70.8607	8022.67	31.126		8022.67	89.2168	8022.67	12.4769		8022.67	72.8806	8022.67	35.2565	8022.67	6.23567		8022.67	66.9654	8022.67	42.3667
8022.68	42.3832	8022.68	27.5782		8022.68	44.4397		8022.68	27.8459	8022.68	45.911		8022.68	38.3721	8022.68	38.3978		8022.68	2.52454	8022.68	80.2047		8022.68	57.2574	8022.68	34.168		8022.68	71.0781	8022.68	31.2728		8022.68	89.6023	8022.68	12.5362		8022.68	73.1557	8022.68	35.4371	8022.68	6.26248		8022.68	67.2743	8022.68	42.5616
8022.69	42.3992	8022.69	27.722		8022.69	44.6495		8022.69	27.7712	8022.69	46.1205		8022.69	38.3309	8022.69	38.5708		8022.69	2.49439	8022.69	80.4997		8022.69	57.3517	8022.69	34.3238		8022.69	71.2957	8022.69	31.4206		8022.69	89.9898	8022.69	12.596		8022.69	73.4316	8022.69	35.6191	8022.69	6.28946		8022.69	67.5849	8022.69	42.7578
8022.71	42.415	8022.71	27.8668		8022.71	44.8607		8022.71	27.6963	8022.71	46.3312		8022.71	38.289	8022.71	38.7449		8022.71	2.46475	8022.71	80.7959		8022.71	57.4457	8022.71	34.4806		8022.71	71.5134	8022.71	31.5694		8022.71	90.3793	8022.71	12.6563		8022.71	73.7083	8022.71	35.8024	8022.71	6.31661		8022.71	67.8973	8022.71	42.9554
8022.72	42.4307	8022.72	28.0127		8022.72	45.0731		8022.72	27.6211	8022.72	46.5432		8022.72	38.2465	8022.72	38.9201		8022.72	2.43559	8022.72	81.0933		8022.72	57.5394	8022.72	34.6384		8022.72	71.7313	8022.72	31.7192		8022.72	90.7709	8022.72	12.7169		8022.72	73.986	8022.72	35.9871	8022.72	6.34394		8022.72	68.2115	8022.72	43.1543
8022.73	42.4462	8022.73	28.1596		8022.73	45.287		8022.73	27.5457	8022.73	46.7566		8022.73	38.2033	8022.73	39.0964		8022.73	2.40692	8022.73	81.392		8022.73	57.6328	8022.73	34.7972		8022.73	71.9493	8022.73	31.8699		8022.73	91.1645	8022.73	12.778		8022.73	74.2644	8022.73	36.1731	8022.73	6.37144		8022.73	68.5274	8022.73	43.3545
8022.74	42.4615	8022.74	28.3075		8022.74	45.5021		8022.74	27.4699	8022.74	46.9713		8022.74	38.1595	8022.74	39.2738		8022.74	2.37871	8022.74	81.6918		8022.74	57.7258	8022.74	34.9569		8022.74	72.1675	8022.74	32.0217		8022.74	91.5601	8022.74	12.8395		8022.74	74.5437	8022.74	36.3606	8022.74	6.39912		8022.74	68.8452	8022.74	43.5561
8022.76	42.4766	8022.76	28.4565		8022.76	45.7187		8022.76	27.394	8022.76	47.1873		8022.76	38.115	8022.76	39.4523		8022.76	2.35098	8022.76	81.9929		8022.76	57.8185	8022.76	35.1177		8022.76	72.3858	8022.76	32.1745		8022.76	91.9578	8022.76	12.9014		8022.76	74.8239	8022.76	36.5494	8022.76	6.42698		8022.76	69.1647	8022.76	43.7591
8022.77	42.4915	8022.77	28.6065		8022.77	45.9366		8022.77	27.3178	8022.77	47.4047		8022.77	38.0699	8022.77	39.6319		8022.77	2.32369	8022.77	82.2952		8022.77	57.9108	8022.77	35.2795		8022.77	72.6042	8022.77	32.3284		8022.77	92.3575	8022.77	12.9638		8022.77	75.1048	8022.77	36.7397	8022.77	6.45502		8022.77	69.486	8022.77	43.9634
8022.78	42.5062	8022.78	28.7577		8022.78	46.156		8022.78	27.2413	8022.78	47.6235		8022.78	38.0243	8022.78	39.8127		8022.78	2.29685	8022.78	82.5988		8022.78	58.0028	8022.78	35.4423		8022.78	72.8227	8022.78	32.4833		8022.78	92.7593	8022.78	13.0266		8022.78	75.3866	8022.78	36.9314	8022.78	6.48324		8022.78	69.8092	8022.78	44.1692
8022.8	42.5207	8022.8	28.9099		8022.8	46.3767		8022.8	27.1646	8022.8	47.8436		8022.8	37.9779	8022.8	39.9945		8022.8	2.27045	8022.8	82.9035		8022.8	58.0944	8022.8	35.6061		8022.8	73.0413	8022.8	32.6392		8022.8	93.1632	8022.8	13.0899		8022.8	75.6693	8022.8	37.1246	8022.8	6.51165		8022.8	70.1341	8022.8	44.3763
8022.81	42.5351	8022.81	29.0632		8022.81	46.5989		8022.81	27.0877	8022.81	48.0651		8022.81	37.931	8022.81	40.1775		8022.81	2.24447	8022.81	83.2096		8022.81	58.1856	8022.81	35.771		8022.81	73.2601	8022.81	32.7962		8022.81	93.5691	8022.81	13.1536		8022.81	75.9527	8022.81	37.3192	8022.81	6.54024		8022.81	70.461	8022.81	44.5849
8022.82	42.5492	8022.82	29.2176		8022.82	46.8224		8022.82	27.0106	8022.82	48.288		8022.82	37.8835	8022.82	40.3617		8022.82	2.21891	8022.82	83.5168		8022.82	58.2765	8022.82	35.9369		8022.82	73.4788	8022.82	32.9543		8022.82	93.9772	8022.82	13.2178		8022.82	76.2369	8022.82	37.5153	8022.82	6.56901		8022.82	70.7896	8022.82	44.7949
8022.83	42.5632	8022.83	29.3731		8022.83	47.0474		8022.83	26.9333	8022.83	48.5122		8022.83	37.8354	8022.83	40.547		8022.83	2.19376	8022.83	83.8253		8022.83	58.3671	8022.83	36.1039		8022.83	73.6977	8022.83	33.1134		8022.83	94.3873	8022.83	13.2825		8022.83	76.522	8022.83	37.7129	8022.83	6.59798		8022.83	71.1201	8022.83	45.0063
8022.85	42.577	8022.85	29.5298		8022.85	47.2739		8022.85	26.8558	8022.85	48.7379		8022.85	37.7866	8022.85	40.7334		8022.85	2.16901	8022.85	84.135		8022.85	58.4572	8022.85	36.2719		8022.85	73.9166	8022.85	33.2736		8022.85	94.7995	8022.85	13.3476		8022.85	76.8078	8022.85	37.912	8022.85	6.62713		8022.85	71.4524	8022.85	45.2192
8022.86	42.5906	8022.86	29.6875		8022.86	47.5018		8022.86	26.7781	8022.86	48.9651		8022.86	37.7373	8022.86	40.9211		8022.86	2.14465	8022.86	84.446		8022.86	58.547	8022.86	36.441		8022.86	74.1356	8022.86	33.435		8022.86	95.2139	8022.86	13.4132		8022.86	77.0945	8022.86	38.1126	8022.86	6.65647		8022.86	71.7867	8022.86	45.4335
8022.87	42.6039	8022.87	29.8464		8022.87	47.7311		8022.87	26.7002	8022.87	49.1936		8022.87	37.6874	8022.87	41.1099		8022.87	2.12068	8022.87	84.7582		8022.87	58.6364	8022.87	36.6112		8022.87	74.3545	8022.87	33.5974		8022.87	95.6304	8022.87	13.4793		8022.87	77.3819	8022.87	38.3148	8022.87	6.68601		8022.87	72.1228	8022.87	45.6494
8022.88	42.6171	8022.88	30.0065		8022.88	47.9619		8022.88	26.6222	8022.88	49.4236		8022.88	37.6369	8022.88	41.2999		8022.88	2.09709	8022.88	85.0717		8022.88	58.7254	8022.88	36.7824		8022.88	74.5736	8022.88	33.7609		8022.88	96.049	8022.88	13.5458		8022.88	77.6701	8022.88	38.5185	8022.88	6.71575		8022.88	72.4607	8022.88	45.8667
8022.9	42.6302	8022.9	30.1677		8022.9	48.1943		8022.9	26.5439	8022.9	49.655		8022.9	37.5859	8022.9	41.4912		8022.9	2.07387	8022.9	85.3864		8022.9	58.814	8022.9	36.9548		8022.9	74.7926	8022.9	33.9256		8022.9	96.4697	8022.9	13.6128		8022.9	77.9591	8022.9	38.7238	8022.9	6.74568		8022.9	72.8006	8022.9	46.0856
8022.91	42.643	8022.91	30.3301		8022.91	48.4281		8022.91	26.4655	8022.91	49.8879		8022.91	37.5342	8022.91	41.6836		8022.91	2.05102	8022.91	85.7023		8022.91	58.9022	8022.91	37.1282		8022.91	75.0116	8022.91	34.0914		8022.91	96.8926	8022.91	13.6804		8022.91	78.2489	8022.91	38.9306	8022.91	6.7758		8022.91	73.1424	8022.91	46.3059
8022.92	42.6556	8022.92	30.4936		8022.92	48.6634		8022.92	26.387	8022.92	50.1223		8022.92	37.482	8022.92	41.8772		8022.92	2.02852	8022.92	86.0195		8022.92	58.99	8022.92	37.3027		8022.92	75.2306	8022.92	34.2583		8022.92	97.3177	8022.92	13.7484		8022.92	78.5394	8022.92	39.1391	8022.92	6.80613		8022.92	73.4861	8022.92	46.5278
8022.93	42.668	8022.93	30.6584		8022.93	48.9002		8022.93	26.3083	8022.93	50.3581		8022.93	37.4293	8022.93	42.0721		8022.93	2.00637	8022.93	86.338		8022.93	59.0774	8022.93	37.4784		8022.93	75.4496	8022.93	34.4264		8022.93	97.7449	8022.93	13.8169		8022.93	78.8307	8022.93	39.3491	8022.93	6.83666		8022.93	73.8317	8022.93	46.7513
8022.95	42.6803	8022.95	30.8243		8022.95	49.1386		8022.95	26.2295	8022.95	50.5955		8022.95	37.3759	8022.95	42.2682		8022.95	1.98456	8022.95	86.6577		8022.95	59.1644	8022.95	37.6552		8022.95	75.6686	8022.95	34.5956		8022.95	98.1743	8022.95	13.8859		8022.95	79.1227	8022.95	39.5608	8022.95	6.86739		8022.95	74.1792	8022.95	46.9763
8022.96	42.6923	8022.96	30.9915		8022.96	49.3785		8022.96	26.1505	8022.96	50.8343		8022.96	37.3221	8022.96	42.4655		8022.96	1.96309	8022.96	86.9787		8022.96	59.251	8022.96	37.8331		8022.96	75.8875	8022.96	34.7661		8022.96	98.6058	8022.96	13.9554		8022.96	79.4154	8022.96	39.7741	8022.96	6.89833		8022.96	74.5287	8022.96	47.2029
8022.97	42.7042	8022.97	31.1598		8022.97	49.6199		8022.97	26.0714	8022.97	51.0747		8022.97	37.2677	8022.97	42.6641		8022.97	1.94195	8022.97	87.301		8022.97	59.3371	8022.97	38.0121		8022.97	76.1064	8022.97	34.9377		8022.97	99.0396	8022.97	14.0254		8022.97	79.7089	8022.97	39.9891	8022.97	6.92948		8022.97	74.8801	8022.97	47.4311
8022.99	42.7158	8022.99	31.3294		8022.99	49.8629		8022.99	25.9922	8022.99	51.3166		8022.99	37.2127	8022.99	42.864		8022.99	1.92113	8022.99	87.6245		8022.99	59.4228	8022.99	38.1924		8022.99	76.3252	8022.99	35.1105		8022.99	99.4755	8022.99	14.096		8022.99	80.0031	8022.99	40.2058	8022.99	6.96083		8022.99	75.2335	8022.99	47.6608
8023	42.7273	8023	31.5002		8023	50.1075		8023	25.9128	8023	51.56		8023	37.1572	8023	43.0651		8023	1.90063	8023	87.9493		8023	59.5081	8023	38.3737		8023	76.5439	8023	35.2845		8023	99.9136	8023	14.1671		8023	80.2981	8023	40.4242	8023	6.9924		8023	75.5888	8023	47.8923
8023.01	42.7386	8023.01	31.6723		8023.01	50.3537		8023.01	25.8334	8023.01	51.805		8023.01	37.1012	8023.01	43.2676		8023.01	1.88044	8023.01	88.2753		8023.01	59.593	8023.01	38.5562		8023.01	76.7626	8023.01	35.4597		8023.01	100.354	8023.01	14.2387		8023.01	80.5937	8023.01	40.6442	8023.01	7.02417		8023.01	75.9461	8023.01	48.1253
8023.02	42.7496	8023.02	31.8456		8023.02	50.6014		8023.02	25.7538	8023.02	52.0515		8023.02	37.0447	8023.02	43.4713		8023.02	1.86055	8023.02	88.6026		8023.02	59.6774	8023.02	38.7399		8023.02	76.9811	8023.02	35.6361		8023.02	100.797	8023.02	14.3108		8023.02	80.89	8023.02	40.866	8023.02	7.05616		8023.02	76.3054	8023.02	48.36
8023.04	42.7605	8023.04	32.0202		8023.04	50.8508		8023.04	25.6742	8023.04	52.2996		8023.04	36.9876	8023.04	43.6763		8023.04	1.84097	8023.04	88.9312		8023.04	59.7613	8023.04	38.9248		8023.04	77.1995	8023.04	35.8138		8023.04	101.241	8023.04	14.3835		8023.04	81.187	8023.04	41.0896	8023.04	7.08837		8023.04	76.6667	8023.04	48.5963
8023.05	42.7712	8023.05	32.196		8023.05	51.1018		8023.05	25.5945	8023.05	52.5493		8023.05	36.9301	8023.05	43.8826		8023.05	1.82168	8023.05	89.261		8023.05	59.8448	8023.05	39.1109		8023.05	77.4178	8023.05	35.9927		8023.05	101.688	8023.05	14.4567		8023.05	81.4847	8023.05	41.3149	8023.05	7.1208		8023.05	77.0299	8023.05	48.8344
8023.06	42.7817	8023.06	32.3732		8023.06	51.3544		8023.06	25.5146	8023.06	52.8006		8023.06	36.872	8023.06	44.0902		8023.06	1.80267	8023.06	89.5921		8023.06	59.9279	8023.06	39.2982		8023.06	77.6359	8023.06	36.1728		8023.06	102.138	8023.06	14.5304		8023.06	81.7831	8023.06	41.542	8023.06	7.15345		8023.06	77.3952	8023.06	49.0741
8023.07	42.792	8023.07	32.5517		8023.07	51.6086		8023.07	25.4347	8023.07	53.0535		8023.07	36.8135	8023.07	44.2992		8023.07	1.78395	8023.07	89.9245		8023.07	60.0105	8023.07	39.4866		8023.07	77.8539	8023.07	36.3543		8023.07	102.589	8023.07	14.6048		8023.07	82.0821	8023.07	41.7708	8023.07	7.18632		8023.07	77.7625	8023.07	49.3156
8023.09	42.8021	8023.09	32.7314		8023.09	51.8645		8023.09	25.3548	8023.09	53.308		8023.09	36.7544	8023.09	44.5095		8023.09	1.76551	8023.09	90.2582		8023.09	60.0926	8023.09	39.6763		8023.09	78.0717	8023.09	36.537		8023.09	103.043	8023.09	14.6796		8023.09	82.3818	8023.09	42.0015	8023.09	7.21941		8023.09	78.1318	8023.09	49.5587
8023.1	42.812	8023.1	32.9125		8023.1	52.1221		8023.1	25.2747	8023.1	53.5641		8023.1	36.6948	8023.1	44.7212		8023.1	1.74734	8023.1	90.5931		8023.1	60.1743	8023.1	39.8673		8023.1	78.2894	8023.1	36.721		8023.1	103.499	8023.1	14.7551		8023.1	82.6822	8023.1	42.2341	8023.1	7.25273		8023.1	78.5031	8023.1	49.8037
8023.11	42.8217	8023.11	33.0949		8023.11	52.3813		8023.11	25.1947	8023.11	53.8219		8023.11	36.6348	8023.11	44.9342		8023.11	1.72943	8023.11	90.9293		8023.11	60.2555	8023.11	40.0594		8023.11	78.5068	8023.11	36.9063		8023.11	103.957	8023.11	14.8311		8023.11	82.9831	8023.11	42.4685	8023.11	7.28628		8023.11	78.8764	8023.11	50.0503
8023.12	42.8312	8023.12	33.2786		8023.12	52.6422		8023.12	25.1145	8023.12	54.0813		8023.12	36.5743	8023.12	45.1486		8023.12	1.71179	8023.12	91.2668		8023.12	60.3362	8023.12	40.2528		8023.12	78.724	8023.12	37.0929		8023.12	104.418	8023.12	14.9077		8023.12	83.2847	8023.12	42.7047	8023.12	7.32006		8023.12	79.2518	8023.12	50.2988
8023.14	42.8405	8023.14	33.4637		8023.14	52.9048		8023.14	25.0343	8023.14	54.3424		8023.14	36.5133	8023.14	45.3644		8023.14	1.69441	8023.14	91.6055		8023.14	60.4164	8023.14	40.4475		8023.14	78.941	8023.14	37.2808		8023.14	104.88	8023.14	14.9849		8023.14	83.5869	8023.14	42.9429	8023.14	7.35407		8023.14	79.6293	8023.14	50.549
8023.15	42.8496	8023.15	33.6502		8023.15	53.1692		8023.15	24.9541	8023.15	54.6052		8023.15	36.4519	8023.15	45.5815		8023.15	1.67728	8023.15	91.9456		8023.15	60.4961	8023.15	40.6434		8023.15	79.1578	8023.15	37.47		8023.15	105.345	8023.15	15.0626		8023.15	83.8897	8023.15	43.1829	8023.15	7.38831		8023.15	80.0088	8023.15	50.8011
8023.16	42.8585	8023.16	33.8381		8023.16	53.4352		8023.16	24.8738	8023.16	54.8696		8023.16	36.39	8023.16	45.8001		8023.16	1.66039	8023.16	92.2869		8023.16	60.5754	8023.16	40.8406		8023.16	79.3743	8023.16	37.6606		8023.16	105.813	8023.16	15.141		8023.16	84.1931	8023.16	43.4249	8023.16	7.42279		8023.16	80.3903	8023.16	51.055
8023.18	42.8672	8023.18	34.0273		8023.18	53.703		8023.18	24.7935	8023.18	55.1358		8023.18	36.3276	8023.18	46.0201		8023.18	1.64375	8023.18	92.6294		8023.18	60.6541	8023.18	41.0391		8023.18	79.5906	8023.18	37.8526		8023.18	106.282	8023.18	15.2199		8023.18	84.4971	8023.18	43.6689	8023.18	7.45751		8023.18	80.7739	8023.18	51.3107
8023.19	42.8757	8023.19	34.2179		8023.19	53.9725		8023.19	24.7132	8023.19	55.4036		8023.19	36.2648	8023.19	46.2415		8023.19	1.62735	8023.19	92.9733		8023.19	60.7323	8023.19	41.2389		8023.19	79.8066	8023.19	38.0459		8023.19	106.754	8023.19	15.2995		8023.19	84.8016	8023.19	43.9148	8023.19	7.49248		8023.19	81.1596	8023.19	51.5683
8023.2	42.884	8023.2	34.4099		8023.2	54.2438		8023.2	24.6329	8023.2	55.6732		8023.2	36.2015	8023.2	46.4643		8023.2	1.61119	8023.2	93.3184		8023.2	60.8101	8023.2	41.44		8023.2	80.0223	8023.2	38.2406		8023.2	107.229	8023.2	15.3796		8023.2	85.1067	8023.2	44.1626	8023.2	7.52768		8023.2	81.5474	8023.2	51.8277
8023.21	42.8921	8023.21	34.6034		8023.21	54.5168		8023.21	24.5525	8023.21	55.9445		8023.21	36.1378	8023.21	46.6885		8023.21	1.59525	8023.21	93.6648		8023.21	60.8873	8023.21	41.6423		8023.21	80.2377	8023.21	38.4367		8023.21	107.705	8023.21	15.4604		8023.21	85.4124	8023.21	44.4126	8023.21	7.56313		8023.21	81.9373	8023.21	52.0891
8023.23	42.9	8023.23	34.7982		8023.23	54.7917		8023.23	24.4721	8023.23	56.2176		8023.23	36.0737	8023.23	46.9143		8023.23	1.57954	8023.23	94.0125		8023.23	60.964	8023.23	41.8461		8023.23	80.4527	8023.23	38.6342		8023.23	108.184	8023.23	15.5418		8023.23	85.7186	8023.23	44.6645	8023.23	7.59883		8023.23	82.3293	8023.23	52.3524
8023.24	42.9078	8023.24	34.9946		8023.24	55.0683		8023.24	24.3918	8023.24	56.4924		8023.24	36.0092	8023.24	47.1414		8023.24	1.56405	8023.24	94.3615		8023.24	61.0401	8023.24	42.0511		8023.24	80.6675	8023.24	38.8331		8023.24	108.665	8023.24	15.6239		8023.24	86.0253	8023.24	44.9185	8023.24	7.63478		8023.24	82.7234	8023.24	52.6176
8023.25	42.9153	8023.25	35.1923		8023.25	55.3467		8023.25	24.3114	8023.25	56.769		8023.25	35.9442	8023.25	47.3701		8023.25	1.54878	8023.25	94.7117		8023.25	61.1158	8023.25	42.2575		8023.25	80.8819	8023.25	39.0334		8023.25	109.149	8023.25	15.7066		8023.25	86.3325	8023.25	45.1745	8023.25	7.67098		8023.25	83.1195	8023.25	52.8847
8023.26	42.9226	8023.26	35.3916		8023.26	55.627		8023.26	24.2311	8023.26	57.0474		8023.26	35.8788	8023.26	47.6002		8023.26	1.53373	8023.26	95.0632		8023.26	61.1909	8023.26	42.4652		8023.26	81.0959	8023.26	39.2352		8023.26	109.635	8023.26	15.7899		8023.26	86.6402	8023.26	45.4327	8023.26	7.70743		8023.26	83.5179	8023.26	53.1538
8023.28	42.9297	8023.28	35.5923		8023.28	55.9091		8023.28	24.1507	8023.28	57.3275		8023.28	35.813	8023.28	47.8319		8023.28	1.51888	8023.28	95.416		8023.28	61.2655	8023.28	42.6743		8023.28	81.3096	8023.28	39.4384		8023.28	110.123	8023.28	15.8738		8023.28	86.9484	8023.28	45.6929	8023.28	7.74415		8023.28	83.9183	8023.28	53.4249
8023.29	42.9366	8023.29	35.7945		8023.29	56.193		8023.29	24.0704	8023.29	57.6095		8023.29	35.7468	8023.29	48.065		8023.29	1.50424	8023.29	95.77		8023.29	61.3395	8023.29	42.8848		8023.29	81.5228	8023.29	39.6431		8023.29	110.614	8023.29	15.9585		8023.29	87.257	8023.29	45.9553	8023.29	7.78112		8023.29	84.3208	8023.29	53.698
8023.3	42.9433	8023.3	35.9982		8023.3	56.4788		8023.3	23.9901	8023.3	57.8934		8023.3	35.6802	8023.3	48.2997		8023.3	1.48981	8023.3	96.1253		8023.3	61.413	8023.3	43.0966		8023.3	81.7357	8023.3	39.8492		8023.3	111.106	8023.3	16.0438		8023.3	87.5662	8023.3	46.2199	8023.3	7.81835		8023.3	84.7255	8023.3	53.9731
8023.32	42.9498	8023.32	36.2034		8023.32	56.7664		8023.32	23.9098	8023.32	58.179		8023.32	35.6132	8023.32	48.5359		8023.32	1.47557	8023.32	96.4819		8023.32	61.486	8023.32	43.3098		8023.32	81.9481	8023.32	40.0569		8023.32	111.602	8023.32	16.1297		8023.32	87.8757	8023.32	46.4866	8023.32	7.85585		8023.32	85.1324	8023.32	54.2503
8023.33	42.9561	8023.33	36.4102		8023.33	57.056		8023.33	23.8296	8023.33	58.4665		8023.33	35.5459	8023.33	48.7736		8023.33	1.46153	8023.33	96.8398		8023.33	61.5584	8023.33	43.5245		8023.33	82.1601	8023.33	40.2661		8023.33	112.099	8023.33	16.2164		8023.33	88.1857	8023.33	46.7556	8023.33	7.89361		8023.33	85.5413	8023.33	54.5295
8023.34	42.9623	8023.34	36.6184		8023.34	57.3474		8023.34	23.7494	8023.34	58.7559		8023.34	35.4781	8023.34	49.0129		8023.34	1.44769	8023.34	97.1989		8023.34	61.6302	8023.34	43.7405		8023.34	82.3716	8023.34	40.4767		8023.34	112.599	8023.34	16.3037		8023.34	88.4961	8023.34	47.0267	8023.34	7.93165		8023.34	85.9525	8023.34	54.8108
8023.35	42.9682	8023.35	36.8283		8023.35	57.6407		8023.35	23.6692	8023.35	59.0471		8023.35	35.41	8023.35	49.2537		8023.35	1.43403	8023.35	97.5593		8023.35	61.7015	8023.35	43.958		8023.35	82.5827	8023.35	40.689		8023.35	113.101	8023.35	16.3917		8023.35	88.8069	8023.35	47.3002	8023.35	7.96995		8023.35	86.3658	8023.35	55.0943
8023.37	42.9739	8023.37	37.0397		8023.37	57.936		8023.37	23.5891	8023.37	59.3402		8023.37	35.3415	8023.37	49.4961		8023.37	1.42055	8023.37	97.921		8023.37	61.7722	8023.37	44.1769		8023.37	82.7932	8023.37	40.9027		8023.37	113.606	8023.37	16.4804		8023.37	89.1181	8023.37	47.5759	8023.37	8.00853		8023.37	86.7812	8023.37	55.3798
8023.38	42.9794	8023.38	37.2526		8023.38	58.2332		8023.38	23.509	8023.38	59.6353		8023.38	35.2727	8023.38	49.7401		8023.38	1.40726	8023.38	98.2839		8023.38	61.8423	8023.38	44.3972		8023.38	83.0033	8023.38	41.118		8023.38	114.113	8023.38	16.5698		8023.38	89.4297	8023.38	47.8538	8023.38	8.04739		8023.38	87.1988	8023.38	55.6675
8023.39	42.9847	8023.39	37.4672		8023.39	58.5323		8023.39	23.429	8023.39	59.9322		8023.39	35.2034	8023.39	49.9857		8023.39	1.39415	8023.39	98.6481		8023.39	61.9119	8023.39	44.619		8023.39	83.2129	8023.39	41.3349		8023.39	114.623	8023.39	16.6599		8023.39	89.7416	8023.39	48.1342	8023.39	8.08653		8023.39	87.6186	8023.39	55.9573
8023.4	42.9898	8023.4	37.6833		8023.4	58.8334		8023.4	23.349	8023.4	60.2311		8023.4	35.1339	8023.4	50.233		8023.4	1.38122	8023.4	99.0135		8023.4	61.9808	8023.4	44.8422		8023.4	83.4219	8023.4	41.5534		8023.4	115.134	8023.4	16.7507		8023.4	90.0539	8023.4	48.4168	8023.4	8.12595		8023.4	88.0406	8023.4	56.2493
8023.42	42.9947	8023.42	37.9011		8023.42	59.1364		8023.42	23.2691	8023.42	60.5319		8023.42	35.064	8023.42	50.4818		8023.42	1.36846	8023.42	99.3802		8023.42	62.0492	8023.42	45.067		8023.42	83.6304	8023.42	41.7734		8023.42	115.648	8023.42	16.8423		8023.42	90.3665	8023.42	48.7018	8023.42	8.16565		8023.42	88.4647	8023.42	56.5436
8023.43	42.9994	8023.43	38.1205		8023.43	59.4415		8023.43	23.1893	8023.43	60.8346		8023.43	34.9937	8023.43	50.7322		8023.43	1.35587	8023.43	99.7482		8023.43	62.117	8023.43	45.2932		8023.43	83.8383	8023.43	41.9951		8023.43	116.165	8023.43	16.9346		8023.43	90.6794	8023.43	48.9893	8023.43	8.20564		8023.43	88.8911	8023.43	56.84
8023.44	43.0039	8023.44	38.3415		8023.44	59.7485		8023.44	23.1096	8023.44	61.1394		8023.44	34.9232	8023.44	50.9843		8023.44	1.34344	8023.44	100.117		8023.44	62.1842	8023.44	45.5209		8023.44	84.0456	8023.44	42.2184		8023.44	116.684	8023.44	17.0277		8023.44	90.9926	8023.44	49.2791	8023.44	8.24592		8023.44	89.3196	8023.44	57.1387
8023.45	43.0082	8023.45	38.5642		8023.45	60.0576		8023.45	23.0299	8023.45	61.4461		8023.45	34.8523	8023.45	51.2381		8023.45	1.33119	8023.45	100.488		8023.45	62.2508	8023.45	45.7501		8023.45	84.2524	8023.45	42.4434		8023.45	117.205	8023.45	17.1214		8023.45	91.3061	8023.45	49.5714	8023.45	8.2865		8023.45	89.7503	8023.45	57.4397
8023.47	43.0123	8023.47	38.7885		8023.47	60.3686		8023.47	22.9503	8023.47	61.7548		8023.47	34.781	8023.47	51.4935		8023.47	1.31909	8023.47	100.86		8023.47	62.3168	8023.47	45.9808		8023.47	84.4585	8023.47	42.67		8023.47	117.729	8023.47	17.216		8023.47	91.6198	8023.47	49.8662	8023.47	8.32737		8023.47	90.1832	8023.47	57.7429
8023.48	43.0161	8023.48	39.0145		8023.48	60.6817		8023.48	22.8708	8023.48	62.0655		8023.48	34.7095	8023.48	51.7507		8023.48	1.30715	8023.48	101.233		8023.48	62.3822	8023.48	46.213		8023.48	84.664	8023.48	42.8982		8023.48	118.255	8023.48	17.3113		8023.48	91.9338	8023.48	50.1634	8023.48	8.36854		8023.48	90.6183	8023.48	58.0485
8023.49	43.0198	8023.49	39.2422		8023.49	60.9969		8023.49	22.7914	8023.49	62.3783		8023.49	34.6376	8023.49	52.0095		8023.49	1.29537	8023.49	101.607		8023.49	62.447	8023.49	46.4468		8023.49	84.8688	8023.49	43.1282		8023.49	118.783	8023.49	17.4074		8023.49	92.248	8023.49	50.4632	8023.49	8.41001		8023.49	91.0556	8023.49	58.3564
8023.51	43.0233	8023.51	39.4716		8023.51	61.3141		8023.51	22.7121	8023.51	62.693		8023.51	34.5655	8023.51	52.27		8023.51	1.28374	8023.51	101.982		8023.51	62.5112	8023.51	46.6822		8023.51	85.073	8023.51	43.3598		8023.51	119.314	8023.51	17.5043		8023.51	92.5624	8023.51	50.7656	8023.51	8.45178		8023.51	91.4952	8023.51	58.6667
8023.52	43.0266	8023.52	39.7027		8023.52	61.6334		8023.52	22.6328	8023.52	63.0099		8023.52	34.493	8023.52	52.5322		8023.52	1.27226	8023.52	102.359		8023.52	62.5747	8023.52	46.9191		8023.52	85.2765	8023.52	43.5932		8023.52	119.847	8023.52	17.6019		8023.52	92.877	8023.52	51.0705	8023.52	8.49386		8023.52	91.9369	8023.52	58.9793
8023.53	43.0297	8023.53	39.9355		8023.53	61.9548		8023.53	22.5537	8023.53	63.3288		8023.53	34.4203	8023.53	52.7961		8023.53	1.26094	8023.53	102.737		8023.53	62.6377	8023.53	47.1575		8023.53	85.4793	8023.53	43.8283		8023.53	120.383	8023.53	17.7004		8023.53	93.1918	8023.53	51.378	8023.53	8.53626		8023.53	92.3808	8023.53	59.2944
8023.54	43.0325	8023.54	40.17		8023.54	62.2783		8023.54	22.4747	8023.54	63.6497		8023.54	34.3473	8023.54	53.0618		8023.54	1.24975	8023.54	103.116		8023.54	62.7	8023.54	47.3976		8023.54	85.6814	8023.54	44.0651		8023.54	120.921	8023.54	17.7996		8023.54	93.5067	8023.54	51.6882	8023.54	8.57896		8023.54	92.827	8023.54	59.6119
8023.56	43.0352	8023.56	40.4064		8023.56	62.6039		8023.56	22.3957	8023.56	63.9728		8023.56	34.2739	8023.56	53.3293		8023.56	1.23872	8023.56	103.496		8023.56	62.7616	8023.56	47.6392		8023.56	85.8828	8023.56	44.3038		8023.56	121.461	8023.56	17.8997		8023.56	93.8218	8023.56	52.001	8023.56	8.62199		8023.56	93.2753	8023.56	59.9318
8023.57	43.0377	8023.57	40.6444		8023.57	62.9316		8023.57	22.3169	8023.57	64.298		8023.57	34.2003	8023.57	53.5985		8023.57	1.22782	8023.57	103.878		8023.57	62.8227	8023.57	47.8825		8023.57	86.0834	8023.57	44.5441		8023.57	122.004	8023.57	18.0006		8023.57	94.137	8023.57	52.3166	8023.57	8.66533		8023.57	93.7259	8023.57	60.2542
8023.58	43.0399	8023.58	40.8843		8023.58	63.2614		8023.58	22.2382	8023.58	64.6253		8023.58	34.1265	8023.58	53.8695		8023.58	1.21706	8023.58	104.261		8023.58	62.883	8023.58	48.1273		8023.58	86.2833	8023.58	44.7863		8023.58	122.549	8023.58	18.1024		8023.58	94.4522	8023.58	52.6348	8023.58	8.70899		8023.58	94.1787	8023.58	60.5791
8023.59	43.042	8023.59	41.1259		8023.59	63.5935		8023.59	22.1597	8023.59	64.9547		8023.59	34.0523	8023.59	54.1423		8023.59	1.20644	8023.59	104.645		8023.59	62.9428	8023.59	48.3738		8023.59	86.4823	8023.59	45.0303		8023.59	123.096	8023.59	18.205		8023.59	94.7676	8023.59	52.9558	8023.59	8.75298		8023.59	94.6337	8023.59	60.9066
8023.61	43.0438	8023.61	41.3694		8023.61	63.9277		8023.61	22.0812	8023.61	65.2863		8023.61	33.9779	8023.61	54.4169		8023.61	1.19595	8023.61	105.03		8023.61	63.0019	8023.61	48.622		8023.61	86.6806	8023.61	45.2761		8023.61	123.646	8023.61	18.3084		8023.61	95.083	8023.61	53.2796	8023.61	8.7973		8023.61	95.091	8023.61	61.2366
8023.62	43.0455	8023.62	41.6147		8023.62	64.264		8023.62	22.0029	8023.62	65.62		8023.62	33.9033	8023.62	54.6933		8023.62	1.1856	8023.62	105.416		8023.62	63.0603	8023.62	48.8717		8023.62	86.878	8023.62	45.5237		8023.62	124.199	8023.62	18.4127		8023.62	95.3985	8023.62	53.6061	8023.62	8.84196		8023.62	95.5504	8023.62	61.5691
8023.63	43.0469	8023.63	41.8618		8023.63	64.6026		8023.63	21.9247	8023.63	65.9559		8023.63	33.8284	8023.63	54.9715		8023.63	1.17537	8023.63	105.804		8023.63	63.1181	8023.63	49.1232		8023.63	87.0747	8023.63	45.7732		8023.63	124.753	8023.63	18.5178		8023.63	95.714	8023.63	53.9356	8023.63	8.88694		8023.63	96.0121	8023.63	61.9043
8023.64	43.0482	8023.64	42.1107		8023.64	64.9434		8023.64	21.8466	8023.64	66.2941		8023.64	33.7533	8023.64	55.2516		8023.64	1.16528	8023.64	106.193		8023.64	63.1752	8023.64	49.3763		8023.64	87.2704	8023.64	46.0246		8023.64	125.31	8023.64	18.6239		8023.64	96.0294	8023.64	54.2679	8023.64	8.93227		8023.64	96.476	8023.64	62.2421
8023.66	43.0492	8023.66	42.3615		8023.66	65.2864		8023.66	21.7687	8023.66	66.6344		8023.66	33.6779	8023.66	55.5335		8023.66	1.15531	8023.66	106.583		8023.66	63.2317	8023.66	49.6311		8023.66	87.4653	8023.66	46.2779		8023.66	125.87	8023.66	18.7308		8023.66	96.3449	8023.66	54.6031	8023.66	8.97794		8023.66	96.9421	8023.66	62.5825
8023.67	43.05	8023.67	42.6142		8023.67	65.6316		8023.67	21.6909	8023.67	66.9769		8023.67	33.6023	8023.67	55.8173		8023.67	1.14546	8023.67	106.974		8023.67	63.2875	8023.67	49.8876		8023.67	87.6593	8023.67	46.533		8023.67	126.431	8023.67	18.8386		8023.67	96.6603	8023.67	54.9412	8023.67	9.02396		8023.67	97.4104	8023.67	62.9257
8023.68	43.0507	8023.68	42.8687		8023.68	65.9791		8023.68	21.6132	8023.68	67.3217		8023.68	33.5264	8023.68	56.103		8023.68	1.13574	8023.68	107.367		8023.68	63.3426	8023.68	50.1458		8023.68	87.8524	8023.68	46.7901		8023.68	126.995	8023.68	18.9473		8023.68	96.9756	8023.68	55.2823	8023.68	9.07032		8023.68	97.881	8023.68	63.2715
8023.7	43.0511	8023.7	43.1252		8023.7	66.3288		8023.7	21.5357	8023.7	67.6687		8023.7	33.4504	8023.7	56.3906		8023.7	1.12613	8023.7	107.76		8023.7	63.3971	8023.7	50.4057		8023.7	88.0446	8023.7	47.0491		8023.7	127.562	8023.7	19.057		8023.7	97.2909	8023.7	55.6264	8023.7	9.11704		8023.7	98.3537	8023.7	63.6201
8023.71	43.0513	8023.71	43.3835		8023.71	66.6808		8023.71	21.4583	8023.71	68.018		8023.71	33.3741	8023.71	56.6801		8023.71	1.11665	8023.71	108.155		8023.71	63.4508	8023.71	50.6674		8023.71	88.2358	8023.71	47.3101		8023.71	128.131	8023.71	19.1676		8023.71	97.606	8023.71	55.9735	8023.71	9.16411		8023.71	98.8287	8023.71	63.9714
8023.72	43.0513	8023.72	43.6438		8023.72	67.0351		8023.72	21.3811	8023.72	68.3696		8023.72	33.2976	8023.72	56.9715		8023.72	1.10728	8023.72	108.551		8023.72	63.5039	8023.72	50.9308		8023.72	88.4261	8023.72	47.5731		8023.72	128.702	8023.72	19.2791		8023.72	97.9211	8023.72	56.3237	8023.72	9.21154		8023.72	99.3059	8023.72	64.3255
8023.73	43.0511	8023.73	43.906		8023.73	67.3917		8023.73	21.304	8023.73	68.7234		8023.73	33.2209	8023.73	57.2648		8023.73	1.09802	8023.73	108.948		8023.73	63.5563	8023.73	51.196		8023.73	88.6154	8023.73	47.838		8023.73	129.275	8023.73	19.3915		8023.73	98.2359	8023.73	56.677	8023.73	9.25934		8023.73	99.7853	8023.73	64.6825
8023.75	43.0508	8023.75	44.1702		8023.75	67.7506		8023.75	21.2271	8023.75	69.0796		8023.75	33.144	8023.75	57.5601		8023.75	1.08888	8023.75	109.346		8023.75	63.608	8023.75	51.4629		8023.75	88.8037	8023.75	48.105		8023.75	129.851	8023.75	19.505		8023.75	98.5506	8023.75	57.0334	8023.75	9.3075		8023.75	100.267	8023.75	65.0422
8023.76	43.0502	8023.76	44.4364		8023.76	68.1119		8023.76	21.1503	8023.76	69.4381		8023.76	33.0669	8023.76	57.8574		8023.76	1.07985	8023.76	109.745		8023.76	63.659	8023.76	51.7316		8023.76	88.9911	8023.76	48.374		8023.76	130.429	8023.76	19.6194		8023.76	98.8651	8023.76	57.393	8023.76	9.35603		8023.76	100.751	8023.76	65.4049
8023.77	43.0494	8023.77	44.7045		8023.77	68.4754		8023.77	21.0737	8023.77	69.7989		8023.77	32.9897	8023.77	58.1566		8023.77	1.07092	8023.77	110.146		8023.77	63.7093	8023.77	52.0021		8023.77	89.1773	8023.77	48.645		8023.77	131.01	8023.77	19.7347		8023.77	99.1794	8023.77	57.7558	8023.77	9.40494		8023.77	101.237	8023.77	65.7705
8023.78	43.0484	8023.78	44.9746		8023.78	68.8414		8023.78	20.9973	8023.78	70.1621		8023.78	32.9122	8023.78	58.4578		8023.78	1.06211	8023.78	110.547		8023.78	63.759	8023.78	52.2745		8023.78	89.3626	8023.78	48.9181		8023.78	131.593	8023.78	19.8511		8023.78	99.4934	8023.78	58.1218	8023.78	9.45422		8023.78	101.725	8023.78	66.139
8023.8	43.0472	8023.8	45.2467		8023.8	69.2097		8023.8	20.921	8023.8	70.5277		8023.8	32.8346	8023.8	58.7611		8023.8	1.0534	8023.8	110.95		8023.8	63.8079	8023.8	52.5486		8023.8	89.5467	8023.8	49.1933		8023.8	132.178	8023.8	19.9685		8023.8	99.8072	8023.8	58.4911	8023.8	9.50389		8023.8	102.215	8023.8	66.5104
8023.81	43.0458	8023.81	45.5208		8023.81	69.5803		8023.81	20.8449	8023.81	70.8956		8023.81	32.7567	8023.81	59.0663		8023.81	1.04479	8023.81	111.354		8023.81	63.8561	8023.81	52.8245		8023.81	89.7298	8023.81	49.4705		8023.81	132.765	8023.81	20.0868		8023.81	100.121	8023.81	58.8637	8023.81	9.55395		8023.81	102.708	8023.81	66.8849
8023.82	43.0441	8023.82	45.797		8023.82	69.9534		8023.82	20.769	8023.82	71.266		8023.82	32.6787	8023.82	59.3736		8023.82	1.03629	8023.82	111.759		8023.82	63.9036	8023.82	53.1023		8023.82	89.9118	8023.82	49.7499		8023.82	133.355	8023.82	20.2062		8023.82	100.434	8023.82	59.2397	8023.82	9.60439		8023.82	103.203	8023.82	67.2624
8023.84	43.0423	8023.84	46.0752		8023.84	70.3289		8023.84	20.6932	8023.84	71.6387		8023.84	32.6006	8023.84	59.6829		8023.84	1.02789	8023.84	112.165		8023.84	63.9503	8023.84	53.382		8023.84	90.0926	8023.84	50.0315		8023.84	133.947	8023.84	20.3267		8023.84	100.747	8023.84	59.619	8023.84	9.65523		8023.84	103.7	8023.84	67.6429
8023.85	43.0403	8023.85	46.3554		8023.85	70.7068		8023.85	20.6176	8023.85	72.0139		8023.85	32.5223	8023.85	59.9942		8023.85	1.01958	8023.85	112.572		8023.85	63.9964	8023.85	53.6635		8023.85	90.2724	8023.85	50.3151		8023.85	134.542	8023.85	20.4481		8023.85	101.059	8023.85	60.0017	8023.85	9.70646		8023.85	104.199	8023.85	68.0265
8023.86	43.0381	8023.86	46.6378		8023.86	71.0871		8023.86	20.5422	8023.86	72.3915		8023.86	32.4438	8023.86	60.3077		8023.86	1.01138	8023.86	112.98		8023.86	64.0417	8023.86	53.9469		8023.86	90.4509	8023.86	50.601		8023.86	135.138	8023.86	20.5707		8023.86	101.371	8023.86	60.388	8023.86	9.7581		8023.86	104.7	8023.86	68.4132
8023.87	43.0357	8023.87	46.9222		8023.87	71.4699		8023.87	20.467	8023.87	72.7716		8023.87	32.3652	8023.87	60.6232		8023.87	1.00327	8023.87	113.39		8023.87	64.0864	8023.87	54.2322		8023.87	90.6283	8023.87	50.889		8023.87	135.737	8023.87	20.6943		8023.87	101.683	8023.87	60.7777	8023.87	9.81014		8023.87	105.203	8023.87	68.8031
8023.89	43.033	8023.89	47.2087		8023.89	71.8551		8023.89	20.3919	8023.89	73.1541		8023.89	32.2864	8023.89	60.9408		8023.89	0.995256	8023.89	113.8		8023.89	64.1302	8023.89	54.5194		8023.89	90.8045	8023.89	51.1793		8023.89	136.338	8023.89	20.819		8023.89	101.994	8023.89	61.1709	8023.89	9.86259		8023.89	105.709	8023.89	69.1962
8023.9	43.0302	8023.9	47.4973		8023.9	72.2428		8023.9	20.317	8023.9	73.5392		8023.9	32.2075	8023.9	61.2606		8023.9	0.987335	8023.9	114.211		8023.9	64.1734	8023.9	54.8085		8023.9	90.9795	8023.9	51.4718		8023.9	136.941	8023.9	20.9448		8023.9	102.305	8023.9	61.5677	8023.9	9.91546		8023.9	106.217	8023.9	69.5925
8023.91	43.0272	8023.91	47.7881		8023.91	72.633		8023.91	20.2423	8023.91	73.9267		8023.91	32.1285	8023.91	61.5825		8023.91	0.979507	8023.91	114.624		8023.91	64.2158	8023.91	55.0995		8023.91	91.1533	8023.91	51.7666		8023.91	137.547	8023.91	21.0717		8023.91	102.615	8023.91	61.9681	8023.91	9.96875		8023.91	106.726	8023.91	69.992
8023.92	43.0239	8023.92	48.081		8023.92	73.0257		8023.92	20.1678	8023.92	74.3167		8023.92	32.0493	8023.92	61.9065		8023.92	0.971769	8023.92	115.037		8023.92	64.2575	8023.92	55.3925		8023.92	91.3258	8023.92	52.0636		8023.92	138.155	8023.92	21.1997		8023.92	102.925	8023.92	62.3722	8023.92	10.0225		8023.92	107.238	8023.92	70.3948
8023.94	43.0205	8023.94	48.376		8023.94	73.4209		8023.94	20.0935	8023.94	74.7093		8023.94	31.97	8023.94	62.2326		8023.94	0.96412	8023.94	115.452		8023.94	64.2985	8023.94	55.6875		8023.94	91.4971	8023.94	52.3629		8023.94	138.765	8023.94	21.3288		8023.94	103.234	8023.94	62.78	8023.94	10.0766		8023.94	107.752	8023.94	70.801
8023.95	43.0168	8023.95	48.6732		8023.95	73.8186		8023.95	20.0194	8023.95	75.1045		8023.95	31.8906	8023.95	62.561		8023.95	0.95656	8023.95	115.867		8023.95	64.3387	8023.95	55.9844		8023.95	91.6671	8023.95	52.6645		8023.95	139.377	8023.95	21.4591		8023.95	103.542	8023.95	63.1915	8023.95	10.1312		8023.95	108.269	8023.95	71.2104
8023.96	43.013	8023.96	48.9726		8023.96	74.2188		8023.96	19.9455	8023.96	75.5022		8023.96	31.8111	8023.96	62.8915		8023.96	0.949086	8023.96	116.284		8023.96	64.3781	8023.96	56.2832		8023.96	91.8358	8023.96	52.9685		8023.96	139.991	8023.96	21.5906		8023.96	103.85	8023.96	63.6068	8023.96	10.1862		8023.96	108.787	8023.96	71.6233
8023.97	43.0089	8023.97	49.2741		8023.97	74.6216		8023.97	19.8717	8023.97	75.9024		8023.97	31.7314	8023.97	63.2242		8023.97	0.941697	8023.97	116.701		8023.97	64.4168	8023.97	56.5841		8023.97	92.0031	8023.97	53.2748		8023.97	140.608	8023.97	21.7232		8023.97	104.158	8023.97	64.0259	8023.97	10.2416		8023.97	109.307	8023.97	72.0396
8023.99	43.0047	8023.99	49.5779		8023.99	75.0269		8023.99	19.7982	8023.99	76.3053		8023.99	31.6517	8023.99	63.5591		8023.99	0.934392	8023.99	117.12		8023.99	64.4548	8023.99	56.887		8023.99	92.1692	8023.99	53.5835		8023.99	141.227	8023.99	21.857		8023.99	104.465	8023.99	64.4489	8023.99	10.2975		8023.99	109.83	8023.99	72.4593
8024	43.0002	8024	49.8839		8024	75.4348		8024	19.7248	8024	76.7108		8024	31.5718	8024	63.8963		8024	0.927171	8024	117.539		8024	64.492	8024	57.1919		8024	92.3338	8024	53.8945		8024	141.847	8024	21.992		8024	104.771	8024	64.8757	8024	10.3539		8024	110.354	8024	72.8826
8024.01	42.9956	8024.01	50.1921		8024.01	75.8453		8024.01	19.6517	8024.01	77.1188		8024.01	31.4919	8024.01	64.2357		8024.01	0.920031	8024.01	117.96		8024.01	64.5284	8024.01	57.4988		8024.01	92.4972	8024.01	54.208		8024.01	142.47	8024.01	22.1283		8024.01	105.076	8024.01	65.3066	8024.01	10.4107		8024.01	110.88	8024.01	73.3093
8024.03	42.9907	8024.03	50.5025		8024.03	76.2584		8024.03	19.5788	8024.03	77.5296		8024.03	31.4119	8024.03	64.5774		8024.03	0.912971	8024.03	118.381		8024.03	64.5641	8024.03	57.8077		8024.03	92.6591	8024.03	54.524		8024.03	143.095	8024.03	22.2657		8024.03	105.381	8024.03	65.7414	8024.03	10.4679		8024.03	111.409	8024.03	73.7396
8024.04	42.9856	8024.04	50.8152		8024.04	76.6741		8024.04	19.506	8024.04	77.9429		8024.04	31.3317	8024.04	64.9213		8024.04	0.90599	8024.04	118.803		8024.04	64.599	8024.04	58.1187		8024.04	92.8196	8024.04	54.8424		8024.04	143.722	8024.04	22.4044		8024.04	105.684	8024.04	66.1803	8024.04	10.5256		8024.04	111.94	8024.04	74.1736
8024.05	42.9804	8024.05	51.1301		8024.05	77.0924		8024.05	19.4335	8024.05	78.359		8024.05	31.2515	8024.05	65.2675		8024.05	0.899088	8024.05	119.226		8024.05	64.6332	8024.05	58.4318		8024.05	92.9787	8024.05	55.1632		8024.05	144.352	8024.05	22.5444		8024.05	105.987	8024.05	66.6232	8024.05	10.5838		8024.05	112.472	8024.05	74.6111
8024.06	42.9749	8024.06	51.4474		8024.06	77.5133		8024.06	19.3611	8024.06	78.7777		8024.06	31.1712	8024.06	65.616		8024.06	0.892262	8024.06	119.651		8024.06	64.6666	8024.06	58.747		8024.06	93.1364	8024.06	55.4866		8024.06	144.983	8024.06	22.6856		8024.06	106.29	8024.06	67.0703	8024.06	10.6425		8024.06	113.007	8024.06	75.0524
8024.08	42.9692	8024.08	51.7669		8024.08	77.9368		8024.08	19.289	8024.08	79.1991		8024.08	31.0909	8024.08	65.9668		8024.08	0.885513	8024.08	120.076		8024.08	64.6992	8024.08	59.0642		8024.08	93.2926	8024.08	55.8125		8024.08	145.616	8024.08	22.8281		8024.08	106.591	8024.08	67.5216	8024.08	10.7016		8024.08	113.543	8024.08	75.4974
8024.09	42.9634	8024.09	52.0887		8024.09	78.363		8024.09	19.2171	8024.09	79.6232		8024.09	31.0104	8024.09	66.32		8024.09	0.878838	8024.09	120.502		8024.09	64.7311	8024.09	59.3836		8024.09	93.4473	8024.09	56.1409		8024.09	146.251	8024.09	22.9719		8024.09	106.891	8024.09	67.9771	8024.09	10.7613		8024.09	114.082	8024.09	75.9461
8024.1	42.9573	8024.1	52.4128		8024.1	78.7919		8024.1	19.1454	8024.1	80.0501		8024.1	30.9299	8024.1	66.6754		8024.1	0.872237	8024.1	120.928		8024.1	64.7622	8024.1	59.7051		8024.1	93.6005	8024.1	56.4719		8024.1	146.889	8024.1	23.117		8024.1	107.191	8024.1	68.4368	8024.1	10.8214		8024.1	114.622	8024.1	76.3986
8024.11	42.951	8024.11	52.7392		8024.11	79.2234		8024.11	19.0739	8024.11	80.4796		8024.11	30.8493	8024.11	67.0333		8024.11	0.865708	8024.11	121.356		8024.11	64.7925	8024.11	60.0287		8024.11	93.7523	8024.11	56.8055		8024.11	147.528	8024.11	23.2635		8024.11	107.49	8024.11	68.9009	8024.11	10.882		8024.11	115.164	8024.11	76.855
8024.13	42.9445	8024.13	53.068		8024.13	79.6576		8024.13	19.0026	8024.13	80.912		8024.13	30.7687	8024.13	67.3935		8024.13	0.859251	8024.13	121.784		8024.13	64.822	8024.13	60.3544		8024.13	93.9025	8024.13	57.1417		8024.13	148.169	8024.13	23.4113		8024.13	107.787	8024.13	69.3694	8024.13	10.9431		8024.13	115.708	8024.13	77.3152
8024.14	42.9379	8024.14	53.3991		8024.14	80.0945		8024.14	18.9315	8024.14	81.3471		8024.14	30.688	8024.14	67.7561		8024.14	0.852865	8024.14	122.214		8024.14	64.8508	8024.14	60.6823		8024.14	94.0511	8024.14	57.4806		8024.14	148.812	8024.14	23.5604		8024.14	108.084	8024.14	69.8423	8024.14	11.0048		8024.14	116.255	8024.14	77.7793
8024.15	42.931	8024.15	53.7326		8024.15	80.5341		8024.15	18.8607	8024.15	81.7849		8024.15	30.6073	8024.15	68.1211		8024.15	0.846548	8024.15	122.644		8024.15	64.8787	8024.15	61.0124		8024.15	94.1982	8024.15	57.8221		8024.15	149.457	8024.15	23.711		8024.15	108.38	8024.15	70.3196	8024.15	11.0669		8024.15	116.802	8024.15	78.2475
8024.16	42.9239	8024.16	54.0684		8024.16	80.9764		8024.16	18.79	8024.16	82.2256		8024.16	30.5265	8024.16	68.4885		8024.16	0.840299	8024.16	123.075		8024.16	64.9059	8024.16	61.3446		8024.16	94.3437	8024.16	58.1662		8024.16	150.104	8024.16	23.8629		8024.16	108.674	8024.16	70.8015	8024.16	11.1296		8024.16	117.352	8024.16	78.7196
8024.18	42.9166	8024.18	54.4066		8024.18	81.4215		8024.18	18.7196	8024.18	82.6691		8024.18	30.4457	8024.18	68.8583		8024.18	0.834119	8024.18	123.507		8024.18	64.9323	8024.18	61.679		8024.18	94.4877	8024.18	58.5131		8024.18	150.753	8024.18	24.0163		8024.18	108.968	8024.18	71.288	8024.18	11.1928		8024.18	117.904	8024.18	79.1957
8024.19	42.9092	8024.19	54.7472		8024.19	81.8692		8024.19	18.6494	8024.19	83.1154		8024.19	30.3649	8024.19	69.2306		8024.19	0.828004	8024.19	123.939		8024.19	64.9579	8024.19	62.0157		8024.19	94.63	8024.19	58.8627		8024.19	151.403	8024.19	24.171		8024.19	109.26	8024.19	71.7791	8024.19	11.2565		8024.19	118.457	8024.19	79.676
8024.2	42.9015	8024.2	55.0902		8024.2	82.3197		8024.2	18.5794	8024.2	83.5645		8024.2	30.284	8024.2	69.6054		8024.2	0.821956	8024.2	124.372		8024.2	64.9827	8024.2	62.3545		8024.2	94.7707	8024.2	59.2151		8024.2	152.056	8024.2	24.3273		8024.2	109.551	8024.2	72.2748	8024.2	11.3207		8024.2	119.012	8024.2	80.1604
8024.22	42.8936	8024.22	55.4356		8024.22	82.7729		8024.22	18.5096	8024.22	84.0165		8024.22	30.2031	8024.22	69.9826		8024.22	0.815972	8024.22	124.806		8024.22	65.0067	8024.22	62.6956		8024.22	94.9097	8024.22	59.5702		8024.22	152.71	8024.22	24.485		8024.22	109.841	8024.22	72.7753	8024.22	11.3855		8024.22	119.569	8024.22	80.6489
8024.23	42.8855	8024.23	55.7834		8024.23	83.2289		8024.23	18.4401	8024.23	84.4714		8024.23	30.1221	8024.23	70.3623		8024.23	0.810053	8024.23	125.241		8024.23	65.0299	8024.23	63.039		8024.23	95.0471	8024.23	59.9281		8024.23	153.366	8024.23	24.6441		8024.23	110.13	8024.23	73.2806	8024.23	11.4508		8024.23	120.128	8024.23	81.1417
8024.24	42.8773	8024.24	56.1336		8024.24	83.6877		8024.24	18.3707	8024.24	84.9291		8024.24	30.0411	8024.24	70.7445		8024.24	0.804196	8024.24	125.676		8024.24	65.0524	8024.24	63.3845		8024.24	95.1828	8024.24	60.2889		8024.24	154.024	8024.24	24.8048		8024.24	110.417	8024.24	73.7907	8024.24	11.5167		8024.24	120.688	8024.24	81.6388
8024.25	42.8688	8024.25	56.4863		8024.25	84.1492		8024.25	18.3016	8024.25	85.3897		8024.25	29.9602	8024.25	71.1292		8024.25	0.798401	8024.25	126.113		8024.25	65.074	8024.25	63.7324		8024.25	95.3168	8024.25	60.6525		8024.25	154.683	8024.25	24.967		8024.25	110.704	8024.25	74.3057	8024.25	11.5831		8024.25	121.25	8024.25	82.1401
8024.27	42.8601	8024.27	56.8414		8024.27	84.6135		8024.27	18.2328	8024.27	85.8532		8024.27	29.8792	8024.27	71.5164		8024.27	0.792668	8024.27	126.549		8024.27	65.0948	8024.27	64.0825		8024.27	95.4492	8024.27	61.019		8024.27	155.344	8024.27	25.1307		8024.27	110.989	8024.27	74.8257	8024.27	11.6501		8024.27	121.814	8024.27	82.6459
8024.28	42.8512	8024.28	57.1989		8024.28	85.0806		8024.28	18.1641	8024.28	86.3196		8024.28	29.7982	8024.28	71.9062		8024.28	0.786995	8024.28	126.987		8024.28	65.1149	8024.28	64.4349		8024.28	95.5797	8024.28	61.3883		8024.28	156.007	8024.28	25.296		8024.28	111.272	8024.28	75.3507	8024.28	11.7177		8024.28	122.379	8024.28	83.156
8024.29	42.8422	8024.29	57.5589		8024.29	85.5505		8024.29	18.0957	8024.29	86.789		8024.29	29.7171	8024.29	72.2985		8024.29	0.781382	8024.29	127.425		8024.29	65.1341	8024.29	64.7896		8024.29	95.7086	8024.29	61.7606		8024.29	156.671	8024.29	25.4628		8024.29	111.554	8024.29	75.8808	8024.29	11.7859		8024.29	122.946	8024.29	83.6706
8024.3	42.8329	8024.3	57.9214		8024.3	86.0231		8024.3	18.0275	8024.3	87.2613		8024.3	29.6361	8024.3	72.6934		8024.3	0.775827	8024.3	127.863		8024.3	65.1525	8024.3	65.1467		8024.3	95.8357	8024.3	62.1358		8024.3	157.337	8024.3	25.6313		8024.3	111.835	8024.3	76.4159	8024.3	11.8546		8024.3	123.515	8024.3	84.1897
8024.32	42.8234	8024.32	58.2863		8024.32	86.4986		8024.32	17.9595	8024.32	87.7366		8024.32	29.5551	8024.32	73.0909		8024.32	0.770331	8024.32	128.303		8024.32	65.1702	8024.32	65.506		8024.32	95.961	8024.32	62.514		8024.32	158.004	8024.32	25.8013		8024.32	112.115	8024.32	76.9563	8024.32	11.9239		8024.32	124.085	8024.32	84.7133
8024.33	42.8138	8024.33	58.6537		8024.33	86.9769		8024.33	17.8917	8024.33	88.2148		8024.33	29.4741	8024.33	73.491		8024.33	0.764891	8024.33	128.743		8024.33	65.187	8024.33	65.8677		8024.33	96.0845	8024.33	62.8952		8024.33	158.673	8024.33	25.973		8024.33	112.393	8024.33	77.5019	8024.33	11.9939		8024.33	124.656	8024.33	85.2415
8024.34	42.8039	8024.34	59.0236		8024.34	87.4581		8024.34	17.8242	8024.34	88.696		8024.34	29.3931	8024.34	73.8936		8024.34	0.759508	8024.34	129.183		8024.34	65.203	8024.34	66.2318		8024.34	96.2063	8024.34	63.2794		8024.34	159.343	8024.34	26.1463		8024.34	112.669	8024.34	78.0528	8024.34	12.0644		8024.34	125.229	8024.34	85.7744
8024.36	42.7938	8024.36	59.396		8024.36	87.942		8024.36	17.7569	8024.36	89.1802		8024.36	29.3121	8024.36	74.299		8024.36	0.754181	8024.36	129.624		8024.36	65.2182	8024.36	66.5982		8024.36	96.3262	8024.36	63.6666		8024.36	160.015	8024.36	26.3213		8024.36	112.944	8024.36	78.6091	8024.36	12.1355		8024.36	125.804	8024.36	86.312
8024.37	42.7836	8024.37	59.7709		8024.37	88.4288		8024.37	17.6898	8024.37	89.6674		8024.37	29.2311	8024.37	74.7069		8024.37	0.748908	8024.37	130.065		8024.37	65.2326	8024.37	66.9669		8024.37	96.4443	8024.37	64.0569		8024.37	160.688	8024.37	26.498		8024.37	113.217	8024.37	79.1708	8024.37	12.2073		8024.37	126.38	8024.37	86.8544
8024.38	42.7731	8024.38	60.1483		8024.38	88.9184		8024.38	17.623	8024.38	90.1576		8024.38	29.1502	8024.38	75.1175		8024.38	0.74369	8024.38	130.507		8024.38	65.2461	8024.38	67.3381		8024.38	96.5605	8024.38	64.4503		8024.38	161.363	8024.38	26.6764		8024.38	113.489	8024.38	79.738	8024.38	12.2797		8024.38	126.957	8024.38	87.4015
8024.39	42.7625	8024.39	60.5282		8024.39	89.4108		8024.39	17.5564	8024.39	90.6508		8024.39	29.0692	8024.39	75.5308		8024.39	0.738525	8024.39	130.95		8024.39	65.2589	8024.39	67.7116		8024.39	96.6749	8024.39	64.8469		8024.39	162.039	8024.39	26.8566		8024.39	113.759	8024.39	80.3108	8024.39	12.3527		8024.39	127.535	8024.39	87.9535
8024.41	42.7517	8024.41	60.9106		8024.41	89.9061		8024.41	17.49	8024.41	91.147		8024.41	28.9883	8024.41	75.9467		8024.41	0.733413	8024.41	131.393		8024.41	65.2709	8024.41	68.0876		8024.41	96.7874	8024.41	65.2465		8024.41	162.716	8024.41	27.0384		8024.41	114.027	8024.41	80.8891	8024.41	12.4264		8024.41	128.115	8024.41	88.5105
8024.42	42.7406	8024.42	61.2955		8024.42	90.4043		8024.42	17.4239	8024.42	91.6464		8024.42	28.9074	8024.42	76.3654		8024.42	0.728353	8024.42	131.836		8024.42	65.282	8024.42	68.466		8024.42	96.8981	8024.42	65.6494		8024.42	163.395	8024.42	27.2221		8024.42	114.294	8024.42	81.4732	8024.42	12.5007		8024.42	128.696	8024.42	89.0723
8024.43	42.7294	8024.43	61.6829		8024.43	90.9053		8024.43	17.3579	8024.43	92.1487		8024.43	28.8266	8024.43	76.7867		8024.43	0.723344	8024.43	132.28		8024.43	65.2923	8024.43	68.8468		8024.43	97.0068	8024.43	66.0554		8024.43	164.075	8024.43	27.4076		8024.43	114.559	8024.43	82.0629	8024.43	12.5756		8024.43	129.279	8024.43	89.6392
8024.44	42.718	8024.44	62.0729		8024.44	91.4091		8024.44	17.2922	8024.44	92.6542		8024.44	28.7458	8024.44	77.2108		8024.44	0.718386	8024.44	132.724		8024.44	65.3018	8024.44	69.23		8024.44	97.1136	8024.44	66.4647		8024.44	164.755	8024.44	27.5949		8024.44	114.822	8024.44	82.6585	8024.44	12.6512		8024.44	129.862	8024.44	90.2112
8024.46	42.7063	8024.46	62.4654		8024.46	91.9158		8024.46	17.2268	8024.46	93.1627		8024.46	28.665	8024.46	77.6376		8024.46	0.713477	8024.46	133.169		8024.46	65.3105	8024.46	69.6157		8024.46	97.2185	8024.46	66.8772		8024.46	165.438	8024.46	27.784		8024.46	115.084	8024.46	83.26	8024.46	12.7275		8024.46	130.447	8024.46	90.7883
8024.47	42.6945	8024.47	62.8604		8024.47	92.4254		8024.47	17.1616	8024.47	93.6743		8024.47	28.5842	8024.47	78.0671		8024.47	0.708619	8024.47	133.613		8024.47	65.3184	8024.47	70.0038		8024.47	97.3214	8024.47	67.293		8024.47	166.121	8024.47	27.975		8024.47	115.343	8024.47	83.8674	8024.47	12.8045		8024.47	131.033	8024.47	91.3706
8024.48	42.6825	8024.48	63.2579		8024.48	92.9378		8024.48	17.0966	8024.48	94.189		8024.48	28.5035	8024.48	78.4994		8024.48	0.703808	8024.48	134.059		8024.48	65.3255	8024.48	70.3944		8024.48	97.4224	8024.48	67.7121		8024.48	166.805	8024.48	28.1679		8024.48	115.601	8024.48	84.4809	8024.48	12.8821		8024.48	131.62	8024.48	91.9582
8024.49	42.6703	8024.49	63.658		8024.49	93.453		8024.49	17.0318	8024.49	94.7068		8024.49	28.4229	8024.49	78.9344		8024.49	0.699046	8024.49	134.504		8024.49	65.3317	8024.49	70.7875		8024.49	97.5214	8024.49	68.1345		8024.49	167.49	8024.49	28.3627		8024.49	115.857	8024.49	85.1004	8024.49	12.9604		8024.49	132.208	8024.49	92.551
8024.51	42.6579	8024.51	64.0606		8024.51	93.9712		8024.51	16.9673	8024.51	95.2277		8024.51	28.3423	8024.51	79.3723		8024.51	0.694331	8024.51	134.95		8024.51	65.3371	8024.51	71.1831		8024.51	97.6184	8024.51	68.5603		8024.51	168.176	8024.51	28.5595		8024.51	116.111	8024.51	85.7261	8024.51	13.0395		8024.51	132.797	8024.51	93.1492
8024.52	42.6453	8024.52	64.4657		8024.52	94.4922		8024.52	16.903	8024.52	95.7517		8024.52	28.2618	8024.52	79.8129		8024.52	0.689663	8024.52	135.396		8024.52	65.3417	8024.52	71.5812		8024.52	97.7135	8024.52	68.9894		8024.52	168.863	8024.52	28.7582		8024.52	116.363	8024.52	86.358	8024.52	13.1192		8024.52	133.386	8024.52	93.7529
8024.53	42.6325	8024.53	64.8733		8024.53	95.016		8024.53	16.839	8024.53	96.2789		8024.53	28.1813	8024.53	80.2564		8024.53	0.685041	8024.53	135.842		8024.53	65.3455	8024.53	71.9817		8024.53	97.8065	8024.53	69.422		8024.53	169.551	8024.53	28.9589		8024.53	116.613	8024.53	86.9961	8024.53	13.1997		8024.53	133.977	8024.53	94.362
8024.55	42.6196	8024.55	65.2835		8024.55	95.5427		8024.55	16.7752	8024.55	96.8092		8024.55	28.1009	8024.55	80.7026		8024.55	0.680465	8024.55	136.289		8024.55	65.3485	8024.55	72.3848		8024.55	97.8975	8024.55	69.858		8024.55	170.24	8024.55	29.1616		8024.55	116.861	8024.55	87.6407	8024.55	13.2809		8024.55	134.569	8024.55	94.9766
8024.56	42.6064	8024.56	65.6962		8024.56	96.0723		8024.56	16.7116	8024.56	97.3427		8024.56	28.0205	8024.56	81.1517		8024.56	0.675934	8024.56	136.736		8024.56	65.3506	8024.56	72.7905		8024.56	97.9865	8024.56	70.2975		8024.56	170.93	8024.56	29.3663		8024.56	117.107	8024.56	88.2917	8024.56	13.3628		8024.56	135.161	8024.56	95.5969
8024.57	42.593	8024.57	66.1114		8024.57	96.6047		8024.57	16.6482	8024.57	97.8793		8024.57	27.9402	8024.57	81.6036		8024.57	0.671447	8024.57	137.182		8024.57	65.3519	8024.57	73.1986		8024.57	98.0735	8024.57	70.7404		8024.57	171.62	8024.57	29.5731		8024.57	117.35	8024.57	88.9492	8024.57	13.4454		8024.57	135.754	8024.57	96.2228
8024.58	42.5795	8024.58	66.5291		8024.58	97.14		8024.58	16.5851	8024.58	98.4191		8024.58	27.86	8024.58	82.0584		8024.58	0.667004	8024.58	137.629		8024.58	65.3524	8024.58	73.6093		8024.58	98.1584	8024.58	71.1869		8024.58	172.311	8024.58	29.782		8024.58	117.592	8024.58	89.6133	8024.58	13.5289		8024.58	136.348	8024.58	96.8544
8024.6	42.5657	8024.6	66.9493		8024.6	97.6781		8024.6	16.5222	8024.6	98.962		8024.6	27.7798	8024.6	82.516		8024.6	0.662604	8024.6	138.076		8024.6	65.3521	8024.6	74.0226		8024.6	98.2412	8024.6	71.637		8024.6	173.003	8024.6	29.9931		8024.6	117.831	8024.6	90.2841	8024.6	13.613		8024.6	136.943	8024.6	97.4918
8024.61	42.5518	8024.61	67.3721		8024.61	98.219		8024.61	16.4596	8024.61	99.5081		8024.61	27.6997	8024.61	82.9765		8024.61	0.658247	8024.61	138.524		8024.61	65.351	8024.61	74.4384		8024.61	98.322	8024.61	72.0905		8024.61	173.695	8024.61	30.2062		8024.61	118.069	8024.61	90.9615	8024.61	13.698		8024.61	137.538	8024.61	98.1351
8024.62	42.5377	8024.62	67.7973		8024.62	98.7628		8024.62	16.3972	8024.62	100.057		8024.62	27.6197	8024.62	83.4399		8024.62	0.653933	8024.62	138.971		8024.62	65.349	8024.62	74.8568		8024.62	98.4007	8024.62	72.5477		8024.62	174.388	8024.62	30.4216		8024.62	118.304	8024.62	91.6459	8024.62	13.7837		8024.62	138.134	8024.62	98.7844
8024.63	42.5234	8024.63	68.225		8024.63	99.3095		8024.63	16.335	8024.63	100.61		8024.63	27.5398	8024.63	83.9062		8024.63	0.64966	8024.63	139.418		8024.63	65.3463	8024.63	75.2777		8024.63	98.4773	8024.63	73.0086		8024.63	175.081	8024.63	30.6391		8024.63	118.537	8024.63	92.3371	8024.63	13.8702		8024.63	138.73	8024.63	99.4396
8024.65	42.5089	8024.65	68.6552		8024.65	99.8589		8024.65	16.273	8024.65	101.166		8024.65	27.4599	8024.65	84.3753		8024.65	0.645428	8024.65	139.865		8024.65	65.3427	8024.65	75.7013		8024.65	98.5517	8024.65	73.4731		8024.65	175.774	8024.65	30.8589		8024.65	118.767	8024.65	93.0352	8024.65	13.9575		8024.65	139.327	8024.65	100.101
8024.66	42.4942	8024.66	69.0879		8024.66	100.411		8024.66	16.2113	8024.66	101.724		8024.66	27.3802	8024.66	84.8474		8024.66	0.641236	8024.66	140.312		8024.66	65.3383	8024.66	76.1274		8024.66	98.6241	8024.66	73.9412		8024.66	176.468	8024.66	31.0809		8024.66	118.995	8024.66	93.7405	8024.66	14.0456		8024.66	139.924	8024.66	100.768
8024.67	42.4793	8024.67	69.5231		8024.67	100.966		8024.67	16.1499	8024.67	102.287		8024.67	27.3005	8024.67	85.3224		8024.67	0.637085	8024.67	140.76		8024.67	65.333	8024.67	76.5561		8024.67	98.6943	8024.67	74.4131		8024.67	177.162	8024.67	31.3052		8024.67	119.221	8024.67	94.4528	8024.67	14.1345		8024.67	140.521	8024.67	101.442
8024.68	42.4643	8024.68	69.9607		8024.68	101.524		8024.68	16.0886	8024.68	102.852		8024.68	27.2209	8024.68	85.8004		8024.68	0.632973	8024.68	141.207		8024.68	65.327	8024.68	76.9874		8024.68	98.7625	8024.68	74.8887		8024.68	177.857	8024.68	31.5319		8024.68	119.445	8024.68	95.1724	8024.68	14.2243		8024.68	141.119	8024.68	102.122
8024.7	42.449	8024.7	70.4008		8024.7	102.085		8024.7	16.0276	8024.7	103.42		8024.7	27.1414	8024.7	86.2813		8024.7	0.628901	8024.7	141.653		8024.7	65.3201	8024.7	77.4214		8024.7	98.8284	8024.7	75.3681		8024.7	178.552	8024.7	31.7609		8024.7	119.666	8024.7	95.8992	8024.7	14.3149		8024.7	141.717	8024.7	102.808
8024.71	42.4336	8024.71	70.8433		8024.71	102.648		8024.71	15.9669	8024.71	103.992		8024.71	27.062	8024.71	86.7651		8024.71	0.624867	8024.71	142.1		8024.71	65.3124	8024.71	77.8579		8024.71	98.8922	8024.71	75.8513		8024.71	179.246	8024.71	31.9922		8024.71	119.885	8024.71	96.6335	8024.71	14.4063		8024.71	142.315	8024.71	103.5
8024.72	42.4179	8024.72	71.2882		8024.72	103.214		8024.72	15.9063	8024.72	104.567		8024.72	26.9827	8024.72	87.2519		8024.72	0.620871	8024.72	142.547		8024.72	65.3039	8024.72	78.2971		8024.72	98.9539	8024.72	76.3382		8024.72	179.941	8024.72	32.226		8024.72	120.101	8024.72	97.3752	8024.72	14.4986		8024.72	142.913	8024.72	104.199
8024.74	42.4021	8024.74	71.7355		8024.74	103.783		8024.74	15.846	8024.74	105.145		8024.74	26.9035	8024.74	87.7417		8024.74	0.616913	8024.74	142.993		8024.74	65.2946	8024.74	78.7389		8024.74	99.0134	8024.74	76.8291		8024.74	180.636	8024.74	32.4622		8024.74	120.314	8024.74	98.1244	8024.74	14.5917		8024.74	143.511	8024.74	104.905
8024.75	42.3861	8024.75	72.1853		8024.75	104.355		8024.75	15.786	8024.75	105.726		8024.75	26.8244	8024.75	88.2344		8024.75	0.612992	8024.75	143.439		8024.75	65.2845	8024.75	79.1833		8024.75	99.0707	8024.75	77.3238		8024.75	181.331	8024.75	32.7009		8024.75	120.525	8024.75	98.8812	8024.75	14.6858		8024.75	144.109	8024.75	105.617
8024.76	42.37	8024.76	72.6374		8024.76	104.93		8024.76	15.7262	8024.76	106.311		8024.76	26.7454	8024.76	88.7301		8024.76	0.609108	8024.76	143.885		8024.76	65.2735	8024.76	79.6304		8024.76	99.1258	8024.76	77.8224		8024.76	182.026	8024.76	32.9421		8024.76	120.734	8024.76	99.6458	8024.76	14.7807		8024.76	144.707	8024.76	106.336
8024.77	42.3536	8024.77	73.0918		8024.77	105.507		8024.77	15.6666	8024.77	106.899		8024.77	26.6665	8024.77	89.2288		8024.77	0.60526	8024.77	144.331		8024.77	65.2617	8024.77	80.0801		8024.77	99.1788	8024.77	78.325		8024.77	182.72	8024.77	33.1858		8024.77	120.94	8024.77	100.418	8024.77	14.8765		8024.77	145.305	8024.77	107.062
8024.79	42.337	8024.79	73.5486		8024.79	106.087		8024.79	15.6072	8024.79	107.489		8024.79	26.5877	8024.79	89.7305		8024.79	0.601448	8024.79	144.776		8024.79	65.2492	8024.79	80.5324		8024.79	99.2295	8024.79	78.8315		8024.79	183.414	8024.79	33.4321		8024.79	121.143	8024.79	101.198	8024.79	14.9732		8024.79	145.903	8024.79	107.794
8024.8	42.3203	8024.8	74.0078		8024.8	106.669		8024.8	15.5481	8024.8	108.084		8024.8	26.509	8024.8	90.2352		8024.8	0.597671	8024.8	145.221		8024.8	65.2358	8024.8	80.9874		8024.8	99.2781	8024.8	79.342		8024.8	184.108	8024.8	33.681		8024.8	121.344	8024.8	101.987	8024.8	15.0709		8024.8	146.5	8024.8	108.534
8024.81	42.3034	8024.81	74.4692		8024.81	107.255		8024.81	15.4892	8024.81	108.681		8024.81	26.4304	8024.81	90.7429		8024.81	0.59393	8024.81	145.666		8024.81	65.2216	8024.81	81.4451		8024.81	99.3244	8024.81	79.8565		8024.81	184.802	8024.81	33.9326		8024.81	121.542	8024.81	102.783	8024.81	15.1694		8024.81	147.097	8024.81	109.28
8024.82	42.2863	8024.82	74.9329		8024.82	107.843		8024.82	15.4305	8024.82	109.282		8024.82	26.352	8024.82	91.2536		8024.82	0.590223	8024.82	146.11		8024.82	65.2066	8024.82	81.9053		8024.82	99.3685	8024.82	80.375		8024.82	185.495	8024.82	34.1868		8024.82	121.737	8024.82	103.587	8024.82	15.269		8024.82	147.694	8024.82	110.034
8024.84	42.269	8024.84	75.3989		8024.84	108.433		8024.84	15.3721	8024.84	109.885		8024.84	26.2737	8024.84	91.7673		8024.84	0.58655	8024.84	146.553		8024.84	65.1907	8024.84	82.3683		8024.84	99.4104	8024.84	80.8976		8024.84	186.187	8024.84	34.4437		8024.84	121.93	8024.84	104.4	8024.84	15.3694		8024.84	148.29	8024.84	110.795
8024.85	42.2515	8024.85	75.8671		8024.85	109.026		8024.85	15.3139	8024.85	110.492		8024.85	26.1954	8024.85	92.284		8024.85	0.58291	8024.85	146.997		8024.85	65.1741	8024.85	82.8339		8024.85	99.45	8024.85	81.4243		8024.85	186.879	8024.85	34.7034		8024.85	122.119	8024.85	105.221	8024.85	15.4709		8024.85	148.886	8024.85	111.563
8024.86	42.2339	8024.86	76.3375		8024.86	109.622		8024.86	15.2559	8024.86	111.102		8024.86	26.1173	8024.86	92.8038		8024.86	0.579305	8024.86	147.439		8024.86	65.1567	8024.86	83.3021		8024.86	99.4875	8024.86	81.9552		8024.86	187.57	8024.86	34.9658		8024.86	122.306	8024.86	106.051	8024.86	15.5733		8024.86	149.481	8024.86	112.338
8024.88	42.216	8024.88	76.8101		8024.88	110.221		8024.88	15.1982	8024.88	111.716		8024.88	26.0394	8024.88	93.3266		8024.88	0.575732	8024.88	147.881		8024.88	65.1384	8024.88	83.773		8024.88	99.5226	8024.88	82.4901		8024.88	188.261	8024.88	35.2311		8024.88	122.49	8024.88	106.888	8024.88	15.6767		8024.88	150.075	8024.88	113.121
8024.89	42.198	8024.89	77.2848		8024.89	110.821		8024.89	15.1407	8024.89	112.332		8024.89	25.9615	8024.89	93.8524		8024.89	0.572191	8024.89	148.323		8024.89	65.1194	8024.89	84.2466		8024.89	99.5556	8024.89	83.0293		8024.89	188.95	8024.89	35.4993		8024.89	122.672	8024.89	107.735	8024.89	15.7812		8024.89	150.669	8024.89	113.911
8024.9	42.1798	8024.9	77.7617		8024.9	111.425		8024.9	15.0835	8024.9	112.952		8024.9	25.8838	8024.9	94.3812		8024.9	0.568683	8024.9	148.764		8024.9	65.0995	8024.9	84.7228		8024.9	99.5863	8024.9	83.5726		8024.9	189.639	8024.9	35.7703		8024.9	122.85	8024.9	108.59	8024.9	15.8866		8024.9	151.261	8024.9	114.708
8024.91	42.1615	8024.91	78.2406		8024.91	112.031		8024.91	15.0264	8024.91	113.575		8024.91	25.8062	8024.91	94.9131		8024.91	0.565206	8024.91	149.204		8024.91	65.0789	8024.91	85.2017		8024.91	99.6147	8024.91	84.1202		8024.91	190.327	8024.91	36.0443		8024.91	123.025	8024.91	109.454	8024.91	15.9931		8024.91	151.853	8024.91	115.514
8024.93	42.1429	8024.93	78.7217		8024.93	112.639		8024.93	14.9696	8024.93	114.201		8024.93	25.7288	8024.93	95.4481		8024.93	0.561761	8024.93	149.643		8024.93	65.0574	8024.93	85.6832		8024.93	99.6409	8024.93	84.672		8024.93	191.014	8024.93	36.3213		8024.93	123.198	8024.93	110.327	8024.93	16.1006		8024.93	152.444	8024.93	116.327
8024.94	42.1242	8024.94	79.2047		8024.94	113.25		8024.94	14.9131	8024.94	114.83		8024.94	25.6514	8024.94	95.986		8024.94	0.558347	8024.94	150.082		8024.94	65.0352	8024.94	86.1674		8024.94	99.6648	8024.94	85.2281		8024.94	191.7	8024.94	36.6012		8024.94	123.367	8024.94	111.209	8024.94	16.2091		8024.94	153.033	8024.94	117.148
8024.95	42.1053	8024.95	79.6898		8024.95	113.863		8024.95	14.8567	8024.95	115.462		8024.95	25.5742	8024.95	96.527		8024.95	0.554963	8024.95	150.52		8024.95	65.0121	8024.95	86.6542		8024.95	99.6865	8024.95	85.7885		8024.95	192.384	8024.95	36.8843		8024.95	123.534	8024.95	112.1	8024.95	16.3188		8024.95	153.622	8024.95	117.977
8024.96	42.0862	8024.96	80.1768		8024.96	114.479		8024.96	14.8006	8024.96	116.098		8024.96	25.4972	8024.96	97.0711		8024.96	0.55161	8024.96	150.957		8024.96	64.9883	8024.96	87.1437		8024.96	99.7058	8024.96	86.3533		8024.96	193.067	8024.96	37.1704		8024.96	123.697	8024.96	113	8024.96	16.4295		8024.96	154.209	8024.96	118.814
8024.98	42.0669	8024.98	80.6658		8024.98	115.097		8024.98	14.7447	8024.98	116.736		8024.98	25.4203	8024.98	97.6182		8024.98	0.548287	8024.98	151.394		8024.98	64.9637	8024.98	87.6358		8024.98	99.723	8024.98	86.9224		8024.98	193.749	8024.98	37.4597		8024.98	123.858	8024.98	113.91	8024.98	16.5413		8024.98	154.795	8024.98	119.659
8024.99	42.0475	8024.99	81.1566		8024.99	115.718		8024.99	14.6891	8024.99	117.378		8024.99	25.3435	8024.99	98.1683		8024.99	0.544993	8024.99	151.829		8024.99	64.9383	8024.99	88.1306		8024.99	99.7378	8024.99	87.4958		8024.99	194.43	8024.99	37.7521		8024.99	124.015	8024.99	114.829	8024.99	16.6542		8024.99	155.379	8024.99	120.513
8025	42.0279	8025	81.6493		8025	116.34		8025	14.6337	8025	118.022		8025	25.2668	8025	98.7214		8025	0.541728	8025	152.264		8025	64.912	8025	88.6279		8025	99.7504	8025	88.0737		8025	195.109	8025	38.0478		8025	124.169	8025	115.757	8025	16.7683		8025	155.962	8025	121.374
8025.01	42.0081	8025.01	82.1437		8025.01	116.965		8025.01	14.5785	8025.01	118.67		8025.01	25.1903	8025.01	99.2776		8025.01	0.538493	8025.01	152.697		8025.01	64.885	8025.01	89.1279		8025.01	99.7607	8025.01	88.656		8025.01	195.786	8025.01	38.3467		8025.01	124.32	8025.01	116.695	8025.01	16.8835		8025.01	156.544	8025.01	122.244
8025.03	41.9881	8025.03	82.64		8025.03	117.593		8025.03	14.5235	8025.03	119.321		8025.03	25.114	8025.03	99.8368		8025.03	0.535286	8025.03	153.13		8025.03	64.8573	8025.03	89.6306		8025.03	99.7687	8025.03	89.2428		8025.03	196.461	8025.03	38.649		8025.03	124.468	8025.03	117.642	8025.03	16.9998		8025.03	157.124	8025.03	123.123
8025.04	41.9679	8025.04	83.1379		8025.04	118.222		8025.04	14.4688	8025.04	119.975		8025.04	25.0378	8025.04	100.399		8025.04	0.532107	8025.04	153.561		8025.04	64.8287	8025.04	90.1358		8025.04	99.7745	8025.04	89.834		8025.04	197.135	8025.04	38.9546		8025.04	124.613	8025.04	118.6	8025.04	17.1173		8025.04	157.702	8025.04	124.01
8025.05	41.9476	8025.05	83.6375		8025.05	118.854		8025.05	14.4142	8025.05	120.632		8025.05	24.9617	8025.05	100.964		8025.05	0.528956	8025.05	153.992		8025.05	64.7994	8025.05	90.6437		8025.05	99.7779	8025.05	90.4297		8025.05	197.807	8025.05	39.2637		8025.05	124.754	8025.05	119.567	8025.05	17.2361		8025.05	158.278	8025.05	124.905
8025.07	41.9271	8025.07	84.1387		8025.07	119.487		8025.07	14.36	8025.07	121.291		8025.07	24.8858	8025.07	101.533		8025.07	0.525832	8025.07	154.421		8025.07	64.7692	8025.07	91.1541		8025.07	99.7791	8025.07	91.03		8025.07	198.478	8025.07	39.5762		8025.07	124.893	8025.07	120.544	8025.07	17.356		8025.07	158.852	8025.07	125.81
8025.08	41.9065	8025.08	84.6415		8025.08	120.123		8025.08	14.3059	8025.08	121.954		8025.08	24.81	8025.08	102.104		8025.08	0.522736	8025.08	154.85		8025.08	64.7383	8025.08	91.6671		8025.08	99.778	8025.08	91.6347		8025.08	199.146	8025.08	39.8922		8025.08	125.028	8025.08	121.531	8025.08	17.4771		8025.08	159.425	8025.08	126.723
8025.09	41.8856	8025.09	85.1458		8025.09	120.761		8025.09	14.2521	8025.09	122.62		8025.09	24.7344	8025.09	102.678		8025.09	0.519667	8025.09	155.277		8025.09	64.7066	8025.09	92.1827		8025.09	99.7746	8025.09	92.2441		8025.09	199.812	8025.09	40.2117		8025.09	125.16	8025.09	122.529	8025.09	17.5994		8025.09	159.995	8025.09	127.646
8025.1	41.8646	8025.1	85.6516		8025.1	121.401		8025.1	14.1985	8025.1	123.289		8025.1	24.659	8025.1	103.255		8025.1	0.516625	8025.1	155.703		8025.1	64.6742	8025.1	92.7009		8025.1	99.769	8025.1	92.858		8025.1	200.475	8025.1	40.5349		8025.1	125.288	8025.1	123.537	8025.1	17.723		8025.1	160.563	8025.1	128.577
8025.12	41.8434	8025.12	86.1588		8025.12	122.042		8025.12	14.1451	8025.12	123.96		8025.12	24.5837	8025.12	103.836		8025.12	0.513608	8025.12	156.127		8025.12	64.641	8025.12	93.2216		8025.12	99.7611	8025.12	93.4766		8025.12	201.137	8025.12	40.8617		8025.12	125.414	8025.12	124.555	8025.12	17.8479		8025.12	161.129	8025.12	129.518
8025.13	41.8221	8025.13	86.6673		8025.13	122.686		8025.13	14.0919	8025.13	124.635		8025.13	24.5085	8025.13	104.419		8025.13	0.510618	8025.13	156.551		8025.13	64.607	8025.13	93.7449		8025.13	99.7508	8025.13	94.0997		8025.13	201.796	8025.13	41.1922		8025.13	125.535	8025.13	125.583	8025.13	17.974		8025.13	161.692	8025.13	130.468
8025.14	41.8006	8025.14	87.1771		8025.14	123.331		8025.14	14.039	8025.14	125.312		8025.14	24.4335	8025.14	105.005		8025.14	0.507654	8025.14	156.973		8025.14	64.5722	8025.14	94.2707		8025.14	99.7384	8025.14	94.7276		8025.14	202.453	8025.14	41.5264		8025.14	125.654	8025.14	126.622	8025.14	18.1014		8025.14	162.253	8025.14	131.427
8025.15	41.7789	8025.15	87.6881		8025.15	123.979		8025.15	13.9863	8025.15	125.993		8025.15	24.3587	8025.15	105.594		8025.15	0.504715	8025.15	157.393		8025.15	64.5367	8025.15	94.799		8025.15	99.7236	8025.15	95.36		8025.15	203.107	8025.15	41.8645		8025.15	125.769	8025.15	127.672	8025.15	18.2302		8025.15	162.812	8025.15	132.396
8025.17	41.757	8025.17	88.2003		8025.17	124.628		8025.17	13.9338	8025.17	126.676		8025.17	24.284	8025.17	106.187		8025.17	0.501801	8025.17	157.812		8025.17	64.5005	8025.17	95.3298		8025.17	99.7066	8025.17	95.9972		8025.17	203.758	8025.17	42.2064		8025.17	125.881	8025.17	128.733	8025.17	18.3603		8025.17	163.368	8025.17	133.374
8025.18	41.735	8025.18	88.7136		8025.18	125.278		8025.18	13.8815	8025.18	127.361		8025.18	24.2095	8025.18	106.782		8025.18	0.498912	8025.18	158.23		8025.18	64.4634	8025.18	95.8631		8025.18	99.6873	8025.18	96.6391		8025.18	204.407	8025.18	42.5522		8025.18	125.989	8025.18	129.804	8025.18	18.4917		8025.18	163.921	8025.18	134.362
8025.19	41.7128	8025.19	89.2279		8025.19	125.931		8025.19	13.8294	8025.19	128.05		8025.19	24.1352	8025.19	107.38		8025.19	0.496047	8025.19	158.646		8025.19	64.4256	8025.19	96.3988		8025.19	99.6657	8025.19	97.2857		8025.19	205.053	8025.19	42.902		8025.19	126.094	8025.19	130.887	8025.19	18.6245		8025.19	164.471	8025.19	135.36
8025.2	41.6904	8025.2	89.7432		8025.2	126.585		8025.2	13.7776	8025.2	128.741		8025.2	24.061	8025.2	107.98		8025.2	0.493207	8025.2	159.061		8025.2	64.3871	8025.2	96.9371		8025.2	99.6419	8025.2	97.937		8025.2	205.696	8025.2	43.2558		8025.2	126.196	8025.2	131.98	8025.2	18.7587		8025.2	165.018	8025.2	136.368
8025.22	41.6679	8025.22	90.2594		8025.22	127.24		8025.22	13.726	8025.22	129.435		8025.22	23.987	8025.22	108.584		8025.22	0.490391	8025.22	159.474		8025.22	64.3478	8025.22	97.4777		8025.22	99.6158	8025.22	98.5931		8025.22	206.336	8025.22	43.6137		8025.22	126.294	8025.22	133.085	8025.22	18.8943		8025.22	165.563	8025.22	137.386
8025.23	41.6452	8025.23	90.7764		8025.23	127.897		8025.23	13.6746	8025.23	130.132		8025.23	23.9131	8025.23	109.191		8025.23	0.487599	8025.23	159.886		8025.23	64.3078	8025.23	98.0207		8025.23	99.5875	8025.23	99.2539		8025.23	206.973	8025.23	43.9758		8025.23	126.389	8025.23	134.201	8025.23	19.0313		8025.23	166.104	8025.23	138.414
8025.24	41.6223	8025.24	91.2942		8025.24	128.556		8025.24	13.6234	8025.24	130.831		8025.24	23.8394	8025.24	109.8		8025.24	0.48483	8025.24	160.296		8025.24	64.267	8025.24	98.5662		8025.24	99.5569	8025.24	99.9196		8025.24	207.607	8025.24	44.342		8025.24	126.48	8025.24	135.329	8025.24	19.1698		8025.24	166.642	8025.24	139.453
8025.26	41.5993	8025.26	91.8126		8025.26	129.216		8025.26	13.5725	8025.26	131.533		8025.26	23.7659	8025.26	110.413		8025.26	0.482085	8025.26	160.704		8025.26	64.2255	8025.26	99.114		8025.26	99.524	8025.26	100.59		8025.26	208.237	8025.26	44.7125		8025.26	126.567	8025.26	136.468	8025.26	19.3097		8025.26	167.177	8025.26	140.502
8025.27	41.5761	8025.27	92.3317		8025.27	129.877		8025.27	13.5218	8025.27	132.237		8025.27	23.6926	8025.27	111.028		8025.27	0.479363	8025.27	161.11		8025.27	64.1832	8025.27	99.6642		8025.27	99.4889	8025.27	101.265		8025.27	208.864	8025.27	45.0872		8025.27	126.651	8025.27	137.618	8025.27	19.4511		8025.27	167.708	8025.27	141.561
8025.28	41.5527	8025.28	92.8512		8025.28	130.539		8025.28	13.4712	8025.28	132.944		8025.28	23.6194	8025.28	111.646		8025.28	0.476663	8025.28	161.515		8025.28	64.1403	8025.28	100.217		8025.28	99.4516	8025.28	101.945		8025.28	209.488	8025.28	45.4664		8025.28	126.732	8025.28	138.78	8025.28	19.594		8025.28	168.236	8025.28	142.631
8025.29	41.5292	8025.29	93.3712		8025.29	131.202		8025.29	13.4209	8025.29	133.653		8025.29	23.5464	8025.29	112.267		8025.29	0.473986	8025.29	161.917		8025.29	64.0965	8025.29	100.771		8025.29	99.412	8025.29	102.63		8025.29	210.108	8025.29	45.85		8025.29	126.809	8025.29	139.954	8025.29	19.7385		8025.29	168.76	8025.29	143.711
8025.31	41.5055	8025.31	93.8915		8025.31	131.867		8025.31	13.3708	8025.31	134.365		8025.31	23.4736	8025.31	112.89		8025.31	0.471331	8025.31	162.318		8025.31	64.0521	8025.31	101.328		8025.31	99.3702	8025.31	103.32		8025.31	210.724	8025.31	46.2381		8025.31	126.882	8025.31	141.14	8025.31	19.8845		8025.31	169.281	8025.31	144.803
8025.32	41.4817	8025.32	94.4121		8025.32	132.533		8025.32	13.321	8025.32	135.079		8025.32	23.4009	8025.32	113.516		8025.32	0.468698	8025.32	162.717		8025.32	64.0069	8025.32	101.888		8025.32	99.3262	8025.32	104.014		8025.32	211.336	8025.32	46.6307		8025.32	126.952	8025.32	142.338	8025.32	20.032		8025.32	169.798	8025.32	145.905
8025.33	41.4577	8025.33	94.9328		8025.33	133.199		8025.33	13.2713	8025.33	135.796		8025.33	23.3284	8025.33	114.145		8025.33	0.466087	8025.33	163.114		8025.33	63.961	8025.33	102.449		8025.33	99.28	8025.33	104.714		8025.33	211.945	8025.33	47.028		8025.33	127.018	8025.33	143.548	8025.33	20.1811		8025.33	170.311	8025.33	147.019
8025.34	41.4335	8025.34	95.4537		8025.34	133.866		8025.34	13.2219	8025.34	136.514		8025.34	23.2561	8025.34	114.777		8025.34	0.463497	8025.34	163.509		8025.34	63.9144	8025.34	103.013		8025.34	99.2315	8025.34	105.418		8025.34	212.55	8025.34	47.43		8025.34	127.081	8025.34	144.771	8025.34	20.3319		8025.34	170.82	8025.34	148.144
8025.36	41.4092	8025.36	95.9745		8025.36	134.535		8025.36	13.1727	8025.36	137.235		8025.36	23.184	8025.36	115.411		8025.36	0.460929	8025.36	163.902		8025.36	63.8671	8025.36	103.579		8025.36	99.1809	8025.36	106.127		8025.36	213.15	8025.36	47.8367		8025.36	127.14	8025.36	146.005	8025.36	20.4843		8025.36	171.324	8025.36	149.28
8025.37	41.3847	8025.37	96.4952		8025.37	135.204		8025.37	13.1236	8025.37	137.958		8025.37	23.112	8025.37	116.048		8025.37	0.458381	8025.37	164.293		8025.37	63.8191	8025.37	104.147		8025.37	99.128	8025.37	106.841		8025.37	213.747	8025.37	48.2482		8025.37	127.195	8025.37	147.252	8025.37	20.6383		8025.37	171.825	8025.37	150.428
8025.38	41.36	8025.38	97.0158		8025.38	135.873		8025.38	13.0748	8025.38	138.683		8025.38	23.0402	8025.38	116.688		8025.38	0.455855	8025.38	164.681		8025.38	63.7703	8025.38	104.717		8025.38	99.073	8025.38	107.56		8025.38	214.339	8025.38	48.6647		8025.38	127.247	8025.38	148.512	8025.38	20.794		8025.38	172.321	8025.38	151.587
8025.4	41.3352	8025.4	97.536		8025.4	136.543		8025.4	13.0262	8025.4	139.411		8025.4	22.9686	8025.4	117.33		8025.4	0.453349	8025.4	165.068		8025.4	63.7209	8025.4	105.289		8025.4	99.0157	8025.4	108.284		8025.4	214.927	8025.4	49.0861		8025.4	127.295	8025.4	149.784	8025.4	20.9514		8025.4	172.813	8025.4	152.758
8025.41	41.3102	8025.41	98.0558		8025.41	137.214		8025.41	12.9779	8025.41	140.14		8025.41	22.8972	8025.41	117.974		8025.41	0.450864	8025.41	165.452		8025.41	63.6707	8025.41	105.863		8025.41	98.9563	8025.41	109.013		8025.41	215.51	8025.41	49.5125		8025.41	127.34	8025.41	151.068	8025.41	21.1105		8025.41	173.301	8025.41	153.941
8025.42	41.2851	8025.42	98.5751		8025.42	137.885		8025.42	12.9297	8025.42	140.871		8025.42	22.826	8025.42	118.621		8025.42	0.448399	8025.42	165.834		8025.42	63.6198	8025.42	106.439		8025.42	98.8948	8025.42	109.746		8025.42	216.089	8025.42	49.9441		8025.42	127.381	8025.42	152.366	8025.42	21.2714		8025.42	173.784	8025.42	155.136
8025.43	41.2598	8025.43	99.0938		8025.43	138.557		8025.43	12.8817	8025.43	141.604		8025.43	22.7549	8025.43	119.271		8025.43	0.445953	8025.43	166.214		8025.43	63.5683	8025.43	107.018		8025.43	98.831	8025.43	110.485		8025.43	216.663	8025.43	50.3808		8025.43	127.418	8025.43	153.676	8025.43	21.434		8025.43	174.262	8025.43	156.343
8025.45	41.2344	8025.45	99.6118		8025.45	139.228		8025.45	12.834	8025.45	142.339		8025.45	22.684	8025.45	119.923		8025.45	0.443528	8025.45	166.591		8025.45	63.5161	8025.45	107.598		8025.45	98.7652	8025.45	111.228		8025.45	217.232	8025.45	50.8227		8025.45	127.451	8025.45	154.999	8025.45	21.5985		8025.45	174.735	8025.45	157.562
8025.46	41.2088	8025.46	100.129		8025.46	139.9		8025.46	12.7864	8025.46	143.076		8025.46	22.6134	8025.46	120.577		8025.46	0.441122	8025.46	166.966		8025.46	63.4631	8025.46	108.18		8025.46	98.6971	8025.46	111.976		8025.46	217.797	8025.46	51.27		8025.46	127.481	8025.46	156.335	8025.46	21.7647		8025.46	175.204	8025.46	158.794
8025.47	41.1831	8025.47	100.645		8025.47	140.572		8025.47	12.7391	8025.47	143.815		8025.47	22.5428	8025.47	121.234		8025.47	0.438735	8025.47	167.338		8025.47	63.4095	8025.47	108.763		8025.47	98.627	8025.47	112.73		8025.47	218.356	8025.47	51.7227		8025.47	127.507	8025.47	157.684	8025.47	21.9329		8025.47	175.667	8025.47	160.038
8025.48	41.1572	8025.48	101.16		8025.48	141.244		8025.48	12.6919	8025.48	144.555		8025.48	22.4725	8025.48	121.893		8025.48	0.436368	8025.48	167.708		8025.48	63.3552	8025.48	109.349		8025.48	98.5547	8025.48	113.488		8025.48	218.911	8025.48	52.1809		8025.48	127.53	8025.48	159.047	8025.48	22.1029		8025.48	176.126	8025.48	161.295
8025.5	41.1311	8025.5	101.674		8025.5	141.915		8025.5	12.645	8025.5	145.297		8025.5	22.4024	8025.5	122.554		8025.5	0.434019	8025.5	168.076		8025.5	63.3003	8025.5	109.936		8025.5	98.4803	8025.5	114.25		8025.5	219.46	8025.5	52.6447		8025.5	127.549	8025.5	160.422	8025.5	22.2748		8025.5	176.579	8025.5	162.564
8025.51	41.1049	8025.51	102.187		8025.51	142.587		8025.51	12.5983	8025.51	146.04		8025.51	22.3324	8025.51	123.218		8025.51	0.431689	8025.51	168.44		8025.51	63.2446	8025.51	110.525		8025.51	98.4038	8025.51	115.018		8025.51	220.004	8025.51	53.114		8025.51	127.564	8025.51	161.811	8025.51	22.4486		8025.51	177.027	8025.51	163.847
8025.52	41.0785	8025.52	102.699		8025.52	143.258		8025.52	12.5518	8025.52	146.785		8025.52	22.2626	8025.52	123.884		8025.52	0.429378	8025.52	168.803		8025.52	63.1883	8025.52	111.116		8025.52	98.3252	8025.52	115.79		8025.52	220.543	8025.52	53.5891		8025.52	127.575	8025.52	163.213	8025.52	22.6244		8025.52	177.47	8025.52	165.142
8025.53	41.052	8025.53	103.208		8025.53	143.929		8025.53	12.5055	8025.53	147.531		8025.53	22.1931	8025.53	124.552		8025.53	0.427085	8025.53	169.162		8025.53	63.1313	8025.53	111.708		8025.53	98.2445	8025.53	116.568		8025.53	221.076	8025.53	54.07		8025.53	127.583	8025.53	164.629	8025.53	22.8021		8025.53	177.907	8025.53	166.451
8025.55	41.0254	8025.55	103.717		8025.55	144.599		8025.55	12.4594	8025.55	148.278		8025.55	22.1237	8025.55	125.222		8025.55	0.42481	8025.55	169.519		8025.55	63.0737	8025.55	112.302		8025.55	98.1618	8025.55	117.35		8025.55	221.603	8025.55	54.5568		8025.55	127.587	8025.55	166.058	8025.55	22.9819		8025.55	178.338	8025.55	167.773
8025.56	40.9985	8025.56	104.223		8025.56	145.268		8025.56	12.4134	8025.56	149.027		8025.56	22.0545	8025.56	125.894		8025.56	0.422553	8025.56	169.873		8025.56	63.0154	8025.56	112.897		8025.56	98.0769	8025.56	118.137		8025.56	222.125	8025.56	55.0496		8025.56	127.587	8025.56	167.501	8025.56	23.1637		8025.56	178.764	8025.56	169.109
8025.57	40.9716	8025.57	104.728		8025.57	145.937		8025.57	12.3677	8025.57	149.776		8025.57	21.9854	8025.57	126.568		8025.57	0.420314	8025.57	170.224		8025.57	62.9565	8025.57	113.494		8025.57	97.9901	8025.57	118.928		8025.57	222.642	8025.57	55.5483		8025.57	127.584	8025.57	168.958	8025.57	23.3476		8025.57	179.184	8025.57	170.458
8025.59	40.9445	8025.59	105.23		8025.59	146.605		8025.59	12.3222	8025.59	150.527		8025.59	21.9166	8025.59	127.244		8025.59	0.418092	8025.59	170.573		8025.59	62.8969	8025.59	114.092		8025.59	97.9012	8025.59	119.725		8025.59	223.152	8025.59	56.0533		8025.59	127.577	8025.59	170.428	8025.59	23.5336		8025.59	179.599	8025.59	171.821
8025.6	40.9172	8025.6	105.731		8025.6	147.272		8025.6	12.2769	8025.6	151.279		8025.6	21.848	8025.6	127.921		8025.6	0.415888	8025.6	170.919		8025.6	62.8366	8025.6	114.691		8025.6	97.8102	8025.6	120.526		8025.6	223.657	8025.6	56.5644		8025.6	127.566	8025.6	171.912	8025.6	23.7217		8025.6	180.007	8025.6	173.198
8025.61	40.8898	8025.61	106.229		8025.61	147.938		8025.61	12.2318	8025.61	152.031		8025.61	21.7795	8025.61	128.601		8025.61	0.413701	8025.61	171.261		8025.61	62.7758	8025.61	115.292		8025.61	97.7173	8025.61	121.332		8025.61	224.155	8025.61	57.0819		8025.61	127.552	8025.61	173.41	8025.61	23.912		8025.61	180.409	8025.61	174.589
8025.62	40.8622	8025.62	106.725		8025.62	148.603		8025.62	12.1869	8025.62	152.785		8025.62	21.7113	8025.62	129.283		8025.62	0.411531	8025.62	171.601		8025.62	62.7142	8025.62	115.894		8025.62	97.6223	8025.62	122.142		8025.62	224.647	8025.62	57.6058		8025.62	127.533	8025.62	174.921	8025.62	24.1045		8025.62	180.805	8025.62	175.994
8025.64	40.8345	8025.64	107.218		8025.64	149.267		8025.64	12.1422	8025.64	153.539		8025.64	21.6432	8025.64	129.966		8025.64	0.409378	8025.64	171.937		8025.64	62.6521	8025.64	116.497		8025.64	97.5254	8025.64	122.957		8025.64	225.133	8025.64	58.1361		8025.64	127.512	8025.64	176.446	8025.64	24.2992		8025.64	181.195	8025.64	177.414
8025.65	40.8067	8025.65	107.708		8025.65	149.929		8025.65	12.0977	8025.65	154.294		8025.65	21.5753	8025.65	130.65		8025.65	0.407242	8025.65	172.271		8025.65	62.5893	8025.65	117.101		8025.65	97.4264	8025.65	123.777		8025.65	225.613	8025.65	58.6731		8025.65	127.486	8025.65	177.986	8025.65	24.4961		8025.65	181.579	8025.65	178.848
8025.66	40.7787	8025.66	108.196		8025.66	150.589		8025.66	12.0534	8025.66	155.049		8025.66	21.5076	8025.66	131.337		8025.66	0.405122	8025.66	172.602		8025.66	62.5259	8025.66	117.706		8025.66	97.3255	8025.66	124.601		8025.66	226.086	8025.66	59.2167		8025.66	127.457	8025.66	179.539	8025.66	24.6954		8025.66	181.956	8025.66	180.297
8025.67	40.7506	8025.67	108.681		8025.67	151.248		8025.67	12.0092	8025.67	155.805		8025.67	21.4401	8025.67	132.025		8025.67	0.403019	8025.67	172.929		8025.67	62.4619	8025.67	118.313		8025.67	97.2226	8025.67	125.43		8025.67	226.553	8025.67	59.7672		8025.67	127.424	8025.67	181.106	8025.67	24.897		8025.67	182.326	8025.67	181.76
8025.69	40.7223	8025.69	109.163		8025.69	151.906		8025.69	11.9653	8025.69	156.561		8025.69	21.3728	8025.69	132.714		8025.69	0.400932	8025.69	173.253		8025.69	62.3972	8025.69	118.92		8025.69	97.1178	8025.69	126.263		8025.69	227.013	8025.69	60.3244		8025.69	127.387	8025.69	182.687	8025.69	25.1009		8025.69	182.69	8025.69	183.238
8025.7	40.6939	8025.7	109.641		8025.7	152.561		8025.7	11.9216	8025.7	157.317		8025.7	21.3057	8025.7	133.405		8025.7	0.39886	8025.7	173.574		8025.7	62.332	8025.7	119.528		8025.7	97.0111	8025.7	127.101		8025.7	227.467	8025.7	60.8887		8025.7	127.347	8025.7	184.283	8025.7	25.3073		8025.7	183.047	8025.7	184.732
8025.71	40.6653	8025.71	110.116		8025.71	153.214		8025.71	11.878	8025.71	158.074		8025.71	21.2388	8025.71	134.097		8025.71	0.396805	8025.71	173.891		8025.71	62.2661	8025.71	120.136		8025.71	96.9025	8025.71	127.943		8025.71	227.913	8025.71	61.46		8025.71	127.303	8025.71	185.892	8025.71	25.516		8025.71	183.398	8025.71	186.24
8025.72	40.6366	8025.72	110.588		8025.72	153.866		8025.72	11.8347	8025.72	158.831		8025.72	21.1721	8025.72	134.79		8025.72	0.394765	8025.72	174.206		8025.72	62.1996	8025.72	120.746		8025.72	96.7919	8025.72	128.79		8025.72	228.353	8025.72	62.0385		8025.72	127.256	8025.72	187.515	8025.72	25.7273		8025.72	183.742	8025.72	187.764
8025.74	40.6077	8025.74	111.056		8025.74	154.515		8025.74	11.7915	8025.74	159.587		8025.74	21.1055	8025.74	135.485		8025.74	0.392741	8025.74	174.517		8025.74	62.1326	8025.74	121.356		8025.74	96.6795	8025.74	129.641		8025.74	228.786	8025.74	62.6243		8025.74	127.205	8025.74	189.152	8025.74	25.941		8025.74	184.078	8025.74	189.304
8025.75	40.5787	8025.75	111.52		8025.75	155.161		8025.75	11.7486	8025.75	160.344		8025.75	21.0392	8025.75	136.181		8025.75	0.390733	8025.75	174.824		8025.75	62.0649	8025.75	121.966		8025.75	96.5652	8025.75	130.496		8025.75	229.212	8025.75	63.2174		8025.75	127.15	8025.75	190.803	8025.75	26.1573		8025.75	184.408	8025.75	190.859
8025.76	40.5496	8025.76	111.98		8025.76	155.806		8025.76	11.7058	8025.76	161.1		8025.76	20.973	8025.76	136.877		8025.76	0.388739	8025.76	175.128		8025.76	61.9967	8025.76	122.577		8025.76	96.449	8025.76	131.355		8025.76	229.63	8025.76	63.818		8025.76	127.091	8025.76	192.468	8025.76	26.3762		8025.76	184.73	8025.76	192.43
8025.78	40.5203	8025.78	112.436		8025.78	156.447		8025.78	11.6632	8025.78	161.855		8025.78	20.9071	8025.78	137.575		8025.78	0.386761	8025.78	175.429		8025.78	61.9278	8025.78	123.189		8025.78	96.331	8025.78	132.218		8025.78	230.042	8025.78	64.4262		8025.78	127.029	8025.78	194.147	8025.78	26.5977		8025.78	185.046	8025.78	194.017
8025.79	40.4909	8025.79	112.888		8025.79	157.086		8025.79	11.6208	8025.79	162.611		8025.79	20.8413	8025.79	138.273		8025.79	0.384797	8025.79	175.726		8025.79	61.8584	8025.79	123.8		8025.79	96.2111	8025.79	133.086		8025.79	230.446	8025.79	65.042		8025.79	126.964	8025.79	195.84	8025.79	26.8218		8025.79	185.354	8025.79	195.62
8025.8	40.4614	8025.8	113.336		8025.8	157.722		8025.8	11.5786	8025.8	163.365		8025.8	20.7758	8025.8	138.973		8025.8	0.382849	8025.8	176.02		8025.8	61.7884	8025.8	124.412		8025.8	96.0895	8025.8	133.957		8025.8	230.842	8025.8	65.6657		8025.8	126.894	8025.8	197.547	8025.8	27.0486		8025.8	185.654	8025.8	197.239
8025.81	40.4317	8025.81	113.779		8025.81	158.355		8025.81	11.5366	8025.81	164.119		8025.81	20.7104	8025.81	139.673		8025.81	0.380915	8025.81	176.309		8025.81	61.7178	8025.81	125.024		8025.81	95.966	8025.81	134.833		8025.81	231.232	8025.81	66.2973		8025.81	126.822	8025.81	199.267	8025.81	27.2782		8025.81	185.948	8025.81	198.875
8025.83	40.4019	8025.83	114.217		8025.83	158.984		8025.83	11.4948	8025.83	164.873		8025.83	20.6452	8025.83	140.373		8025.83	0.378995	8025.83	176.596		8025.83	61.6467	8025.83	125.636		8025.83	95.8408	8025.83	135.712		8025.83	231.613	8025.83	66.9368		8025.83	126.745	8025.83	201.001	8025.83	27.5106		8025.83	186.233	8025.83	200.527
8025.84	40.372	8025.84	114.651		8025.84	159.611		8025.84	11.4531	8025.84	165.625		8025.84	20.5803	8025.84	141.074		8025.84	0.37709	8025.84	176.878		8025.84	61.575	8025.84	126.248		8025.84	95.7137	8025.84	136.596		8025.84	231.987	8025.84	67.5845		8025.84	126.665	8025.84	202.749	8025.84	27.7458		8025.84	186.512	8025.84	202.196
8025.85	40.3419	8025.85	115.079		8025.85	160.234		8025.85	11.4117	8025.85	166.376		8025.85	20.5155	8025.85	141.776		8025.85	0.375199	8025.85	177.157		8025.85	61.5027	8025.85	126.86		8025.85	95.585	8025.85	137.483		8025.85	232.353	8025.85	68.2405		8025.85	126.582	8025.85	204.511	8025.85	27.9838		8025.85	186.782	8025.85	203.882
8025.86	40.3117	8025.86	115.503		8025.86	160.853		8025.86	11.3704	8025.86	167.126		8025.86	20.4509	8025.86	142.478		8025.86	0.373322	8025.86	177.432		8025.86	61.4299	8025.86	127.472		8025.86	95.4544	8025.86	138.373		8025.86	232.712	8025.86	68.9048		8025.86	126.495	8025.86	206.286	8025.86	28.2248		8025.86	187.045	8025.86	205.585
8025.88	40.2813	8025.88	115.921		8025.88	161.469		8025.88	11.3293	8025.88	167.874		8025.88	20.3865	8025.88	143.18		8025.88	0.371459	8025.88	177.703		8025.88	61.3565	8025.88	128.083		8025.88	95.3222	8025.88	139.267		8025.88	233.062	8025.88	69.5775		8025.88	126.404	8025.88	208.074	8025.88	28.4687		8025.88	187.3	8025.88	207.304
8025.89	40.2508	8025.89	116.334		8025.89	162.081		8025.89	11.2884	8025.89	168.621		8025.89	20.3223	8025.89	143.882		8025.89	0.36961	8025.89	177.971		8025.89	61.2826	8025.89	128.694		8025.89	95.1882	8025.89	140.165		8025.89	233.404	8025.89	70.2588		8025.89	126.31	8025.89	209.876	8025.89	28.7156		8025.89	187.547	8025.89	209.042
8025.9	40.2202	8025.9	116.741		8025.9	162.688		8025.9	11.2477	8025.9	169.367		8025.9	20.2583	8025.9	144.584		8025.9	0.367774	8025.9	178.234		8025.9	61.2082	8025.9	129.305		8025.9	95.0526	8025.9	141.066		8025.9	233.739	8025.9	70.9488		8025.9	126.213	8025.9	211.691	8025.9	28.9655		8025.9	187.786	8025.9	210.796
8025.92	40.1894	8025.92	117.142		8025.92	163.292		8025.92	11.2071	8025.92	170.111		8025.92	20.1945	8025.92	145.287		8025.92	0.365952	8025.92	178.494		8025.92	61.1332	8025.92	129.915		8025.92	94.9153	8025.92	141.971		8025.92	234.065	8025.92	71.6477		8025.92	126.112	8025.92	213.518	8025.92	29.2186		8025.92	188.017	8025.92	212.568
8025.93	40.1586	8025.93	117.538		8025.93	163.892		8025.93	11.1668	8025.93	170.853		8025.93	20.1309	8025.93	145.989		8025.93	0.364144	8025.93	178.749		8025.93	61.0576	8025.93	130.524		8025.93	94.7763	8025.93	142.878		8025.93	234.383	8025.93	72.3554		8025.93	126.008	8025.93	215.359	8025.93	29.4748		8025.93	188.241	8025.93	214.358
8025.94	40.1276	8025.94	117.927		8025.94	164.487		8025.94	11.1266	8025.94	171.593		8025.94	20.0675	8025.94	146.691		8025.94	0.362349	8025.94	179.001		8025.94	60.9816	8025.94	131.132		8025.94	94.6357	8025.94	143.789		8025.94	234.693	8025.94	73.0722		8025.94	125.9	8025.94	217.213	8025.94	29.7341		8025.94	188.456	8025.94	216.166
8025.95	40.0964	8025.95	118.311		8025.95	165.077		8025.95	11.0866	8025.95	172.331		8025.95	20.0043	8025.95	147.392		8025.95	0.360566	8025.95	179.249		8025.95	60.905	8025.95	131.74		8025.95	94.4934	8025.95	144.703		8025.95	234.995	8025.95	73.7982		8025.95	125.789	8025.95	219.079	8025.95	29.9967		8025.95	188.663	8025.95	217.991
8025.97	40.0652	8025.97	118.688		8025.97	165.663		8025.97	11.0467	8025.97	173.067		8025.97	19.9413	8025.97	148.094		8025.97	0.358797	8025.97	179.492		8025.97	60.8279	8025.97	132.346		8025.97	94.3496	8025.97	145.619		8025.97	235.288	8025.97	74.5335		8025.97	125.674	8025.97	220.957	8025.97	30.2626		8025.97	188.861	8025.97	219.835
8025.98	40.0338	8025.98	119.058		8025.98	166.243		8025.98	11.0071	8025.98	173.8		8025.98	19.8785	8025.98	148.794		8025.98	0.357041	8025.98	179.731		8025.98	60.7503	8025.98	132.952		8025.98	94.2041	8025.98	146.539		8025.98	235.572	8025.98	75.2782		8025.98	125.556	8025.98	222.848	8025.98	30.5319		8025.98	189.052	8025.98	221.697
8025.99	40.0022	8025.99	119.423		8025.99	166.819		8025.99	10.9676	8025.99	174.531		8025.99	19.8159	8025.99	149.494		8025.99	0.355297	8025.99	179.967		8025.99	60.6722	8025.99	133.556		8025.99	94.0571	8025.99	147.461		8025.99	235.849	8025.99	76.0324		8025.99	125.435	8025.99	224.751	8025.99	30.8045		8025.99	189.234	8025.99	223.577
8026	39.9706	8026	119.78		8026	167.39		8026	10.9283	8026	175.259		8026	19.7535	8026	150.193		8026	0.353566	8026	180.198		8026	60.5936	8026	134.159		8026	93.9085	8026	148.386		8026	236.116	8026	76.7963		8026	125.31	8026	226.665	8026	31.0806		8026	189.408	8026	225.476
8026.02	39.9388	8026.02	120.13		8026.02	167.955		8026.02	10.8892	8026.02	175.984		8026.02	19.6912	8026.02	150.891		8026.02	0.351848	8026.02	180.425		8026.02	60.5144	8026.02	134.76		8026.02	93.7583	8026.02	149.313		8026.02	236.375	8026.02	77.57		8026.02	125.182	8026.02	228.592	8026.02	31.3602		8026.02	189.573	8026.02	227.394
8026.03	39.9069	8026.03	120.474		8026.03	168.515		8026.03	10.8503	8026.03	176.707		8026.03	19.6292	8026.03	151.588		8026.03	0.350142	8026.03	180.647		8026.03	60.4348	8026.03	135.36		8026.03	93.6067	8026.03	150.242		8026.03	236.625	8026.03	78.3536		8026.03	125.051	8026.03	230.529	8026.03	31.6433		8026.03	189.73	8026.03	229.33
8026.04	39.8749	8026.04	120.81		8026.04	169.07		8026.04	10.8115	8026.04	177.426		8026.04	19.5674	8026.04	152.284		8026.04	0.348448	8026.04	180.865		8026.04	60.3547	8026.04	135.958		8026.04	93.4535	8026.04	151.174		8026.04	236.867	8026.04	79.1472		8026.04	124.916	8026.04	232.477	8026.04	31.93		8026.04	189.878	8026.04	231.285
8026.05	39.8428	8026.05	121.139		8026.05	169.618		8026.05	10.7729	8026.05	178.142		8026.05	19.5057	8026.05	152.979		8026.05	0.346767	8026.05	181.079		8026.05	60.2741	8026.05	136.555		8026.05	93.2988	8026.05	152.107		8026.05	237.099	8026.05	79.951		8026.05	124.778	8026.05	234.437	8026.05	32.2204		8026.05	190.018	8026.05	233.259
8026.07	39.8105	8026.07	121.461		8026.07	170.161		8026.07	10.7345	8026.07	178.854		8026.07	19.4443	8026.07	153.672		8026.07	0.345097	8026.07	181.289		8026.07	60.193	8026.07	137.149		8026.07	93.1427	8026.07	153.043		8026.07	237.323	8026.07	80.7652		8026.07	124.637	8026.07	236.406	8026.07	32.5146		8026.07	190.149	8026.07	235.252
8026.08	39.7781	8026.08	121.775		8026.08	170.697		8026.08	10.6962	8026.08	179.564		8026.08	19.3831	8026.08	154.364		8026.08	0.34344	8026.08	181.494		8026.08	60.1115	8026.08	137.742		8026.08	92.9851	8026.08	153.98		8026.08	237.538	8026.08	81.5897		8026.08	124.493	8026.08	238.386	8026.08	32.8125		8026.08	190.272	8026.08	237.264
8026.09	39.7456	8026.09	122.081		8026.09	171.228		8026.09	10.6581	8026.09	180.269		8026.09	19.322	8026.09	155.054		8026.09	0.341794	8026.09	181.695		8026.09	60.0295	8026.09	138.332		8026.09	92.826	8026.09	154.919		8026.09	237.743	8026.09	82.4248		8026.09	124.346	8026.09	240.376	8026.09	33.1142		8026.09	190.385	8026.09	239.296
8026.11	39.713	8026.11	122.379		8026.11	171.752		8026.11	10.6202	8026.11	180.97		8026.11	19.2612	8026.11	155.743		8026.11	0.34016	8026.11	181.892		8026.11	59.947	8026.11	138.92		8026.11	92.6656	8026.11	155.859		8026.11	237.94	8026.11	83.2706		8026.11	124.195	8026.11	242.375	8026.11	33.4199		8026.11	190.491	8026.11	241.347
8026.12	39.6802	8026.12	122.67		8026.12	172.27		8026.12	10.5825	8026.12	181.668		8026.12	19.2005	8026.12	156.429		8026.12	0.338538	8026.12	182.084		8026.12	59.864	8026.12	139.506		8026.12	92.5037	8026.12	156.801		8026.12	238.128	8026.12	84.1272		8026.12	124.041	8026.12	244.384	8026.12	33.7295		8026.12	190.587	8026.12	243.418
8026.13	39.6474	8026.13	122.953		8026.13	172.781		8026.13	10.5449	8026.13	182.361		8026.13	19.1401	8026.13	157.114		8026.13	0.336927	8026.13	182.271		8026.13	59.7806	8026.13	140.089		8026.13	92.3404	8026.13	157.744		8026.13	238.306	8026.13	84.9947		8026.13	123.885	8026.13	246.401	8026.13	34.0432		8026.13	190.675	8026.13	245.508
8026.14	39.6144	8026.14	123.227		8026.14	173.285		8026.14	10.5075	8026.14	183.05		8026.14	19.0798	8026.14	157.796		8026.14	0.335327	8026.14	182.454		8026.14	59.6968	8026.14	140.67		8026.14	92.1758	8026.14	158.687		8026.14	238.476	8026.14	85.8734		8026.14	123.725	8026.14	248.426	8026.14	34.3609		8026.14	190.754	8026.14	247.618
8026.16	39.5813	8026.16	123.493		8026.16	173.782		8026.16	10.4702	8026.16	183.735		8026.16	19.0198	8026.16	158.476		8026.16	0.333739	8026.16	182.632		8026.16	59.6125	8026.16	141.247		8026.16	92.0098	8026.16	159.632		8026.16	238.636	8026.16	86.7632		8026.16	123.562	8026.16	250.46	8026.16	34.6828		8026.16	190.824	8026.16	249.748
8026.17	39.548	8026.17	123.75		8026.17	174.273		8026.17	10.4332	8026.17	184.414		8026.17	18.9599	8026.17	159.154		8026.17	0.332162	8026.17	182.806		8026.17	59.5277	8026.17	141.822		8026.17	91.8425	8026.17	160.577		8026.17	238.787	8026.17	87.6644		8026.17	123.396	8026.17	252.501	8026.17	35.009		8026.17	190.886	8026.17	251.898
8026.18	39.5147	8026.18	124		8026.18	174.756		8026.18	10.3963	8026.18	185.089		8026.18	18.9002	8026.18	159.829		8026.18	0.330596	8026.18	182.975		8026.18	59.4425	8026.18	142.394		8026.18	91.6739	8026.18	161.523		8026.18	238.929	8026.18	88.577		8026.18	123.227	8026.18	254.549	8026.18	35.3394		8026.18	190.938	8026.18	254.068
8026.19	39.4813	8026.19	124.24		8026.19	175.231		8026.19	10.3595	8026.19	185.759		8026.19	18.8407	8026.19	160.501		8026.19	0.329041	8026.19	183.14		8026.19	59.3569	8026.19	142.963		8026.19	91.504	8026.19	162.469		8026.19	239.061	8026.19	89.5012		8026.19	123.055	8026.19	256.604	8026.19	35.6742		8026.19	190.982	8026.19	256.258
8026.21	39.4477	8026.21	124.472		8026.21	175.7		8026.21	10.3229	8026.21	186.424		8026.21	18.7815	8026.21	161.171		8026.21	0.327497	8026.21	183.299		8026.21	59.2709	8026.21	143.529		8026.21	91.3327	8026.21	163.415		8026.21	239.184	8026.21	90.4372		8026.21	122.88	8026.21	258.665	8026.21	36.0134		8026.21	191.017	8026.21	258.468
8026.22	39.414	8026.22	124.694		8026.22	176.16		8026.22	10.2865	8026.22	187.084		8026.22	18.7224	8026.22	161.837		8026.22	0.325963	8026.22	183.454		8026.22	59.1844	8026.22	144.091		8026.22	91.1603	8026.22	164.36		8026.22	239.298	8026.22	91.385		8026.22	122.702	8026.22	260.731	8026.22	36.3571		8026.22	191.043	8026.22	260.698
8026.23	39.3802	8026.23	124.908		8026.23	176.613		8026.23	10.2503	8026.23	187.738		8026.23	18.6635	8026.23	162.501		8026.23	0.324441	8026.23	183.605		8026.23	59.0975	8026.23	144.65		8026.23	90.9865	8026.23	165.306		8026.23	239.402	8026.23	92.3448		8026.23	122.521	8026.23	262.803	8026.23	36.7054		8026.23	191.06	8026.23	262.948
8026.24	39.3463	8026.24	125.113		8026.24	177.058		8026.24	10.2142	8026.24	188.387		8026.24	18.6048	8026.24	163.161		8026.24	0.322928	8026.24	183.751		8026.24	59.0102	8026.24	145.205		8026.24	90.8116	8026.24	166.251		8026.24	239.497	8026.24	93.3166		8026.24	122.338	8026.24	264.879	8026.24	37.0584		8026.24	191.068	8026.24	265.219
8026.26	39.3123	8026.26	125.309		8026.26	177.495		8026.26	10.1783	8026.26	189.029		8026.26	18.5463	8026.26	163.817		8026.26	0.321427	8026.26	183.891		8026.26	58.9225	8026.26	145.756		8026.26	90.6354	8026.26	167.195		8026.26	239.583	8026.26	94.3007		8026.26	122.151	8026.26	266.959	8026.26	37.4161		8026.26	191.067	8026.26	267.51
8026.27	39.2782	8026.27	125.495		8026.27	177.923		8026.27	10.1425	8026.27	189.666		8026.27	18.488	8026.27	164.47		8026.27	0.319935	8026.27	184.028		8026.27	58.8344	8026.27	146.303		8026.27	90.4581	8026.27	168.139		8026.27	239.659	8026.27	95.2972		8026.27	121.962	8026.27	269.042	8026.27	37.7786		8026.27	191.058	8026.27	269.821
8026.28	39.2439	8026.28	125.672		8026.28	178.344		8026.28	10.1069	8026.28	190.297		8026.28	18.4299	8026.28	165.12		8026.28	0.318454	8026.28	184.159		8026.28	58.7459	8026.28	146.846		8026.28	90.2796	8026.28	169.081		8026.28	239.725	8026.28	96.3061		8026.28	121.77	8026.28	271.128	8026.28	38.1459		8026.28	191.04	8026.28	272.152
8026.3	39.2096	8026.3	125.84		8026.3	178.756		8026.3	10.0714	8026.3	190.921		8026.3	18.372	8026.3	165.765		8026.3	0.316984	8026.3	184.285		8026.3	58.6569	8026.3	147.385		8026.3	90.0999	8026.3	170.022		8026.3	239.782	8026.3	97.3277		8026.3	121.575	8026.3	273.217	8026.3	38.5182		8026.3	191.012	8026.3	274.505
8026.31	39.1751	8026.31	125.998		8026.31	179.159		8026.31	10.0362	8026.31	191.539		8026.31	18.3142	8026.31	166.407		8026.31	0.315523	8026.31	184.407		8026.31	58.5676	8026.31	147.92		8026.31	89.9191	8026.31	170.961		8026.31	239.83	8026.31	98.3619		8026.31	121.378	8026.31	275.306	8026.31	38.8956		8026.31	190.976	8026.31	276.877
8026.32	39.1405	8026.32	126.147		8026.32	179.554		8026.32	10.001	8026.32	192.151		8026.32	18.2567	8026.32	167.044		8026.32	0.314072	8026.32	184.524		8026.32	58.478	8026.32	148.45		8026.32	89.7371	8026.32	171.899		8026.32	239.868	8026.32	99.409		8026.32	121.178	8026.32	277.397	8026.32	39.2781		8026.32	190.931	8026.32	279.27
8026.33	39.1059	8026.33	126.286		8026.33	179.939		8026.33	9.96605	8026.33	192.755		8026.33	18.1994	8026.33	167.677		8026.33	0.312631	8026.33	184.636		8026.33	58.3879	8026.33	148.975		8026.33	89.5541	8026.33	172.834		8026.33	239.896	8026.33	100.469		8026.33	120.975	8026.33	279.487	8026.33	39.6658		8026.33	190.877	8026.33	281.683
8026.35	39.0711	8026.35	126.416		8026.35	180.316		8026.35	9.93123	8026.35	193.353		8026.35	18.1422	8026.35	168.305		8026.35	0.3112	8026.35	184.742		8026.35	58.2974	8026.35	149.496		8026.35	89.37	8026.35	173.767		8026.35	239.915	8026.35	101.542		8026.35	120.769	8026.35	281.577	8026.35	40.0588		8026.35	190.815	8026.35	284.117
8026.36	39.0362	8026.36	126.535		8026.36	180.684		8026.36	9.89656	8026.36	193.943		8026.36	18.0853	8026.36	168.929		8026.36	0.309779	8026.36	184.845		8026.36	58.2066	8026.36	150.012		8026.36	89.1848	8026.36	174.698		8026.36	239.925	8026.36	102.628		8026.36	120.561	8026.36	283.666	8026.36	40.4571		8026.36	190.743	8026.36	286.57
8026.37	39.0012	8026.37	126.645		8026.37	181.042		8026.37	9.86206	8026.37	194.526		8026.37	18.0285	8026.37	169.548		8026.37	0.308367	8026.37	184.942		8026.37	58.1155	8026.37	150.523		8026.37	88.9986	8026.37	175.626		8026.37	239.924	8026.37	103.728		8026.37	120.351	8026.37	285.753	8026.37	40.861		8026.37	190.663	8026.37	289.045
8026.38	38.9661	8026.38	126.745		8026.38	181.391		8026.38	9.8277	8026.38	195.102		8026.38	17.972	8026.38	170.162		8026.38	0.306965	8026.38	185.034		8026.38	58.0239	8026.38	151.028		8026.38	88.8113	8026.38	176.551		8026.38	239.915	8026.38	104.841		8026.38	120.137	8026.38	287.836	8026.38	41.2704		8026.38	190.574	8026.38	291.539
8026.4	38.9309	8026.4	126.835		8026.4	181.731		8026.4	9.7935	8026.4	195.671		8026.4	17.9156	8026.4	170.771		8026.4	0.305573	8026.4	185.121		8026.4	57.932	8026.4	151.528		8026.4	88.623	8026.4	177.473		8026.4	239.896	8026.4	105.967		8026.4	119.922	8026.4	289.916	8026.4	41.6854		8026.4	190.477	8026.4	294.054
8026.41	38.8956	8026.41	126.916		8026.41	182.061		8026.41	9.75946	8026.41	196.231		8026.41	17.8594	8026.41	171.375		8026.41	0.304189	8026.41	185.203		8026.41	57.8398	8026.41	152.023		8026.41	88.4338	8026.41	178.391		8026.41	239.867	8026.41	107.107		8026.41	119.703	8026.41	291.991	8026.41	42.1062		8026.41	190.37	8026.41	296.589
8026.42	38.8602	8026.42	126.986		8026.42	182.382		8026.42	9.72556	8026.42	196.783		8026.42	17.8034	8026.42	171.973		8026.42	0.302815	8026.42	185.28		8026.42	57.7472	8026.42	152.512		8026.42	88.2435	8026.42	179.305		8026.42	239.829	8026.42	108.261		8026.42	119.483	8026.42	294.061	8026.42	42.5328		8026.42	190.255	8026.42	299.143
8026.43	38.8247	8026.43	127.046		8026.43	182.693		8026.43	9.69182	8026.43	197.328		8026.43	17.7476	8026.43	172.566		8026.43	0.301451	8026.43	185.352		8026.43	57.6542	8026.43	152.996		8026.43	88.0523	8026.43	180.216		8026.43	239.781	8026.43	109.428		8026.43	119.26	8026.43	296.125	8026.43	42.9653		8026.43	190.131	8026.43	301.718
8026.45	38.7891	8026.45	127.096		8026.45	182.993		8026.45	9.65823	8026.45	197.864		8026.45	17.692	8026.45	173.153		8026.45	0.300095	8026.45	185.42		8026.45	57.561	8026.45	153.473		8026.45	87.8602	8026.45	181.122		8026.45	239.724	8026.45	110.609		8026.45	119.034	8026.45	298.182	8026.45	43.4038		8026.45	189.999	8026.45	304.312
8026.46	38.7534	8026.46	127.136		8026.46	183.284		8026.46	9.62478	8026.46	198.392		8026.46	17.6366	8026.46	173.734		8026.46	0.298749	8026.46	185.482		8026.46	57.4674	8026.46	153.945		8026.46	87.6671	8026.46	182.023		8026.46	239.657	8026.46	111.804		8026.46	118.806	8026.46	300.23	8026.46	43.8485		8026.46	189.858	8026.46	306.927
8026.47	38.7176	8026.47	127.166		8026.47	183.565		8026.47	9.59149	8026.47	198.911		8026.47	17.5814	8026.47	174.309		8026.47	0.297411	8026.47	185.539		8026.47	57.3734	8026.47	154.41		8026.47	87.4731	8026.47	182.92		8026.47	239.581	8026.47	113.013		8026.47	118.576	8026.47	302.27	8026.47	44.2994		8026.47	189.708	8026.47	309.56
8026.49	38.6817	8026.49	127.186		8026.49	183.836		8026.49	9.55834	8026.49	199.422		8026.49	17.5264	8026.49	174.877		8026.49	0.296083	8026.49	185.591		8026.49	57.2792	8026.49	154.869		8026.49	87.2783	8026.49	183.811		8026.49	239.495	8026.49	114.236		8026.49	118.344	8026.49	304.299	8026.49	44.7566		8026.49	189.55	8026.49	312.213
8026.5	38.6457	8026.5	127.196		8026.5	184.096		8026.5	9.52535	8026.5	199.923		8026.5	17.4715	8026.5	175.44		8026.5	0.294763	8026.5	185.638		8026.5	57.1846	8026.5	155.322		8026.5	87.0826	8026.5	184.697		8026.5	239.4	8026.5	115.474		8026.5	118.109	8026.5	306.318	8026.5	45.2203		8026.5	189.384	8026.5	314.886
8026.51	38.6096	8026.51	127.196		8026.51	184.346		8026.51	9.4925	8026.51	200.416		8026.51	17.4169	8026.51	175.995		8026.51	0.293452	8026.51	185.679		8026.51	57.0897	8026.51	155.768		8026.51	86.886	8026.51	185.578		8026.51	239.295	8026.51	116.725		8026.51	117.872	8026.51	308.325	8026.51	45.6905		8026.51	189.209	8026.51	317.577
8026.52	38.5734	8026.52	127.186		8026.52	184.585		8026.52	9.45979	8026.52	200.899		8026.52	17.3624	8026.52	176.544		8026.52	0.292149	8026.52	185.716		8026.52	56.9945	8026.52	156.208		8026.52	86.6886	8026.52	186.452		8026.52	239.181	8026.52	117.99		8026.52	117.633	8026.52	310.319	8026.52	46.1673		8026.52	189.026	8026.52	320.287
8026.54	38.5371	8026.54	127.165		8026.54	184.814		8026.54	9.42724	8026.54	201.373		8026.54	17.3081	8026.54	177.087		8026.54	0.290856	8026.54	185.748		8026.54	56.899	8026.54	156.64		8026.54	86.4903	8026.54	187.32		8026.54	239.058	8026.54	119.27		8026.54	117.392	8026.54	312.299	8026.54	46.6509		8026.54	188.834	8026.54	323.016
8026.55	38.5007	8026.55	127.135		8026.55	185.032		8026.55	9.39482	8026.55	201.838		8026.55	17.254	8026.55	177.622		8026.55	0.28957	8026.55	185.775		8026.55	56.8032	8026.55	157.066		8026.55	86.2913	8026.55	188.182		8026.55	238.925	8026.55	120.564		8026.55	117.148	8026.55	314.264	8026.55	47.1413		8026.55	188.634	8026.55	325.763
8026.56	38.4642	8026.56	127.094		8026.56	185.24		8026.56	9.36255	8026.56	202.293		8026.56	17.2001	8026.56	178.15		8026.56	0.288294	8026.56	185.796		8026.56	56.7071	8026.56	157.484		8026.56	86.0915	8026.56	189.037		8026.56	238.783	8026.56	121.873		8026.56	116.903	8026.56	316.214	8026.56	47.6387		8026.56	188.426	8026.56	328.528
8026.57	38.4277	8026.57	127.043		8026.57	185.437		8026.57	9.33043	8026.57	202.738		8026.57	17.1464	8026.57	178.67		8026.57	0.287025	8026.57	185.813		8026.57	56.6107	8026.57	157.896		8026.57	85.8909	8026.57	189.884		8026.57	238.632	8026.57	123.195		8026.57	116.655	8026.57	318.146	8026.57	48.1432		8026.57	188.21	8026.57	331.311
8026.59	38.391	8026.59	126.982		8026.59	185.623		8026.59	9.29845	8026.59	203.174		8026.59	17.0929	8026.59	179.184		8026.59	0.285765	8026.59	185.824		8026.59	56.514	8026.59	158.299		8026.59	85.6896	8026.59	190.725		8026.59	238.472	8026.59	124.532		8026.59	116.406	8026.59	320.06	8026.59	48.6549		8026.59	187.986	8026.59	334.112
8026.6	38.3542	8026.6	126.912		8026.6	185.798		8026.6	9.26661	8026.6	203.599		8026.6	17.0396	8026.6	179.689		8026.6	0.284513	8026.6	185.83		8026.6	56.4171	8026.6	158.696		8026.6	85.4875	8026.6	191.557		8026.6	238.302	8026.6	125.883		8026.6	116.154	8026.6	321.955	8026.6	49.1739		8026.6	187.753	8026.6	336.93
8026.61	38.3174	8026.61	126.831		8026.61	185.962		8026.61	9.23491	8026.61	204.014		8026.61	16.9864	8026.61	180.187		8026.61	0.28327	8026.61	185.831		8026.61	56.3198	8026.61	159.084		8026.61	85.2847	8026.61	192.382		8026.61	238.123	8026.61	127.249		8026.61	115.9	8026.61	323.83	8026.61	49.7004		8026.61	187.513	8026.61	339.765
8026.63	38.2805	8026.63	126.74		8026.63	186.115		8026.63	9.20336	8026.63	204.419		8026.63	16.9334	8026.63	180.677		8026.63	0.282034	8026.63	185.827		8026.63	56.2223	8026.63	159.465		8026.63	85.0812	8026.63	193.198		8026.63	237.935	8026.63	128.628		8026.63	115.645	8026.63	325.684	8026.63	50.2344		8026.63	187.265	8026.63	342.616
8026.64	38.2434	8026.64	126.64		8026.64	186.257		8026.64	9.17194	8026.64	204.813		8026.64	16.8807	8026.64	181.158		8026.64	0.280806	8026.64	185.818		8026.64	56.1245	8026.64	159.838		8026.64	84.8771	8026.64	194.005		8026.64	237.738	8026.64	130.022		8026.64	115.387	8026.64	327.515	8026.64	50.7761		8026.64	187.009	8026.64	345.483
8026.65	38.2063	8026.65	126.529		8026.65	186.388		8026.65	9.14066	8026.65	205.196		8026.65	16.8281	8026.65	181.632		8026.65	0.279587	8026.65	185.804		8026.65	56.0265	8026.65	160.204		8026.65	84.6723	8026.65	194.804		8026.65	237.532	8026.65	131.43		8026.65	115.128	8026.65	329.322	8026.65	51.3256		8026.65	186.745	8026.65	348.367
8026.66	38.1691	8026.66	126.409		8026.66	186.508		8026.66	9.10953	8026.66	205.569		8026.66	16.7757	8026.66	182.097		8026.66	0.278375	8026.66	185.785		8026.66	55.9282	8026.66	160.56		8026.66	84.4668	8026.66	195.593		8026.66	237.317	8026.66	132.852		8026.66	114.867	8026.66	331.105	8026.66	51.883		8026.66	186.473	8026.66	351.265
8026.68	38.1318	8026.68	126.279		8026.68	186.616		8026.68	9.07853	8026.68	205.931		8026.68	16.7234	8026.68	182.553		8026.68	0.277171	8026.68	185.76		8026.68	55.8297	8026.68	160.909		8026.68	84.2607	8026.68	196.373		8026.68	237.093	8026.68	134.288		8026.68	114.604	8026.68	332.862	8026.68	52.4485		8026.68	186.194	8026.68	354.179
8026.69	38.0944	8026.69	126.139		8026.69	186.713		8026.69	9.04767	8026.69	206.283		8026.69	16.6714	8026.69	183.001		8026.69	0.275975	8026.69	185.731		8026.69	55.7309	8026.69	161.249		8026.69	84.054	8026.69	197.143		8026.69	236.861	8026.69	135.738		8026.69	114.339	8026.69	334.592	8026.69	53.0222		8026.69	185.907	8026.69	357.107
8026.7	38.057	8026.7	125.99		8026.7	186.799		8026.7	9.01694	8026.7	206.623		8026.7	16.6195	8026.7	183.44		8026.7	0.274786	8026.7	185.696		8026.7	55.6318	8026.7	161.581		8026.7	83.8467	8026.7	197.902		8026.7	236.619	8026.7	137.202		8026.7	114.073	8026.7	336.294	8026.7	53.6042		8026.7	185.613	8026.7	360.049
8026.71	38.0194	8026.71	125.831		8026.71	186.874		8026.71	8.98635	8026.71	206.951		8026.71	16.5679	8026.71	183.87		8026.71	0.273605	8026.71	185.657		8026.71	55.5325	8026.71	161.905		8026.71	83.6388	8026.71	198.652		8026.71	236.369	8026.71	138.679		8026.71	113.805	8026.71	337.966	8026.71	54.1947		8026.71	185.311	8026.71	363.004
8026.73	37.9818	8026.73	125.663		8026.73	186.937		8026.73	8.9559	8026.73	207.269		8026.73	16.5164	8026.73	184.29		8026.73	0.272432	8026.73	185.612		8026.73	55.433	8026.73	162.219		8026.73	83.4303	8026.73	199.39		8026.73	236.109	8026.73	140.17		8026.73	113.535	8026.73	339.608	8026.73	54.7937		8026.73	185.002	8026.73	365.972
8026.74	37.9441	8026.74	125.485		8026.74	186.989		8026.74	8.92559	8026.74	207.575		8026.74	16.4651	8026.74	184.702		8026.74	0.271266	8026.74	185.562		8026.74	55.3332	8026.74	162.525		8026.74	83.2213	8026.74	200.117		8026.74	235.842	8026.74	141.674		8026.74	113.264	8026.74	341.219	8026.74	55.4015		8026.74	184.686	8026.74	368.953
8026.75	37.9063	8026.75	125.298		8026.75	187.029		8026.75	8.8954	8026.75	207.87		8026.75	16.4139	8026.75	185.104		8026.75	0.270107	8026.75	185.507		8026.75	55.2333	8026.75	162.822		8026.75	83.0118	8026.75	200.833		8026.75	235.565	8026.75	143.192		8026.75	112.991	8026.75	342.797	8026.75	56.0182		8026.75	184.362	8026.75	371.945
8026.76	37.8684	8026.76	125.102		8026.76	187.058		8026.76	8.86535	8026.76	208.153		8026.76	16.363	8026.76	185.497		8026.76	0.268956	8026.76	185.448		8026.76	55.1331	8026.76	163.109		8026.76	82.8017	8026.76	201.538		8026.76	235.281	8026.76	144.722		8026.76	112.716	8026.76	344.341	8026.76	56.6438		8026.76	184.031	8026.76	374.949
8026.78	37.8304	8026.78	124.897		8026.78	187.076		8026.78	8.83544	8026.78	208.424		8026.78	16.3122	8026.78	185.879		8026.78	0.267812	8026.78	185.383		8026.78	55.0326	8026.78	163.388		8026.78	82.5912	8026.78	202.23		8026.78	234.987	8026.78	146.265		8026.78	112.44	8026.78	345.851	8026.78	57.2786		8026.78	183.694	8026.78	377.963
8026.79	37.7924	8026.79	124.683		8026.79	187.082		8026.79	8.80566	8026.79	208.683		8026.79	16.2616	8026.79	186.253		8026.79	0.266676	8026.79	185.313		8026.79	54.932	8026.79	163.657		8026.79	82.3801	8026.79	202.91		8026.79	234.685	8026.79	147.82		8026.79	112.162	8026.79	347.324	8026.79	57.9227		8026.79	183.349	8026.79	380.986
8026.8	37.7542	8026.8	124.459		8026.8	187.077		8026.8	8.776	8026.8	208.931		8026.8	16.2112	8026.8	186.616		8026.8	0.265546	8026.8	185.238		8026.8	54.8311	8026.8	163.917		8026.8	82.1686	8026.8	203.577		8026.8	234.375	8026.8	149.388		8026.8	111.883	8026.8	348.761	8026.8	58.5762		8026.8	182.998	8026.8	384.019
8026.82	37.716	8026.82	124.227		8026.82	187.06		8026.82	8.74648	8026.82	209.166		8026.82	16.161	8026.82	186.969		8026.82	0.264424	8026.82	185.158		8026.82	54.7301	8026.82	164.168		8026.82	81.9566	8026.82	204.232		8026.82	234.057	8026.82	150.968		8026.82	111.602	8026.82	350.159	8026.82	59.2393		8026.82	182.64	8026.82	387.061
8026.83	37.6777	8026.83	123.986		8026.83	187.032		8026.83	8.71709	8026.83	209.39		8026.83	16.111	8026.83	187.312		8026.83	0.263309	8026.83	185.073		8026.83	54.6288	8026.83	164.409		8026.83	81.7442	8026.83	204.873		8026.83	233.731	8026.83	152.559		8026.83	111.32	8026.83	351.518	8026.83	59.9122		8026.83	182.275	8026.83	390.11
8026.84	37.6394	8026.84	123.737		8026.84	186.992		8026.84	8.68784	8026.84	209.601		8026.84	16.0611	8026.84	187.644		8026.84	0.262201	8026.84	184.983		8026.84	54.5274	8026.84	164.641		8026.84	81.5314	8026.84	205.501		8026.84	233.396	8026.84	154.162		8026.84	111.037	8026.84	352.837	8026.84	60.5949		8026.84	181.903	8026.84	393.166
8026.85	37.6009	8026.85	123.479		8026.85	186.941		8026.85	8.65871	8026.85	209.8		8026.85	16.0114	8026.85	187.966		8026.85	0.261099	8026.85	184.888		8026.85	54.4257	8026.85	164.863		8026.85	81.3181	8026.85	206.115		8026.85	233.053	8026.85	155.776		8026.85	110.752	8026.85	354.114	8026.85	61.2876		8026.85	181.525	8026.85	396.227
8026.87	37.5624	8026.87	123.212		8026.87	186.879		8026.87	8.6297	8026.87	209.986		8026.87	15.9619	8026.87	188.278		8026.87	0.260005	8026.87	184.788		8026.87	54.3239	8026.87	165.075		8026.87	81.1045	8026.87	206.715		8026.87	232.703	8026.87	157.4		8026.87	110.466	8026.87	355.35	8026.87	61.9906		8026.87	181.141	8026.87	399.294
8026.88	37.5238	8026.88	122.937		8026.88	186.805		8026.88	8.60083	8026.88	210.161		8026.88	15.9126	8026.88	188.579		8026.88	0.258917	8026.88	184.683		8026.88	54.2219	8026.88	165.277		8026.88	80.8905	8026.88	207.301		8026.88	232.344	8026.88	159.035		8026.88	110.179	8026.88	356.542	8026.88	62.7038		8026.88	180.75	8026.88	402.366
8026.89	37.4851	8026.89	122.654		8026.89	186.72		8026.89	8.57208	8026.89	210.323		8026.89	15.8634	8026.89	188.869		8026.89	0.257836	8026.89	184.574		8026.89	54.1197	8026.89	165.469		8026.89	80.6761	8026.89	207.873		8026.89	231.978	8026.89	160.679		8026.89	109.89	8026.89	357.689	8026.89	63.4276		8026.89	180.353	8026.89	405.441
8026.9	37.4464	8026.9	122.363		8026.9	186.623		8026.9	8.54346	8026.9	210.472		8026.9	15.8145	8026.9	189.148		8026.9	0.256762	8026.9	184.459		8026.9	54.0173	8026.9	165.652		8026.9	80.4614	8026.9	208.429		8026.9	231.604	8026.9	162.333		8026.9	109.601	8026.9	358.792	8026.9	64.162		8026.9	179.95	8026.9	408.518
8026.92	37.4076	8026.92	122.064		8026.92	186.516		8026.92	8.51497	8026.92	210.609		8026.92	15.7657	8026.92	189.417		8026.92	0.255695	8026.92	184.34		8026.92	53.9148	8026.92	165.824		8026.92	80.2463	8026.92	208.97		8026.92	231.222	8026.92	163.995		8026.92	109.31	8026.92	359.848	8026.92	64.9072		8026.92	179.541	8026.92	411.597
8026.93	37.3687	8026.93	121.758		8026.93	186.397		8026.93	8.4866	8026.93	210.733		8026.93	15.717	8026.93	189.674		8026.93	0.254634	8026.93	184.215		8026.93	53.8121	8026.93	165.986		8026.93	80.031	8026.93	209.496		8026.93	230.833	8026.93	165.666		8026.93	109.017	8026.93	360.858	8026.93	65.6634		8026.93	179.126	8026.93	414.676
8026.94	37.3297	8026.94	121.443		8026.94	186.267		8026.94	8.45836	8026.94	210.844		8026.94	15.6686	8026.94	189.92		8026.94	0.25358	8026.94	184.086		8026.94	53.7092	8026.94	166.138		8026.94	79.8153	8026.94	210.007		8026.94	230.436	8026.94	167.345		8026.94	108.724	8026.94	361.82	8026.94	66.4306		8026.94	178.705	8026.94	417.755
8026.95	37.2907	8026.95	121.121		8026.95	186.125		8026.95	8.43024	8026.95	210.943		8026.95	15.6203	8026.95	190.155		8026.95	0.252532	8026.95	183.952		8026.95	53.6062	8026.95	166.28		8026.95	79.5993	8026.95	210.501		8026.95	230.032	8026.95	169.03		8026.95	108.43	8026.95	362.733	8026.95	67.2092		8026.95	178.278	8026.95	420.832
8026.97	37.2516	8026.97	120.792		8026.97	185.973		8026.97	8.40225	8026.97	211.029		8026.97	15.5722	8026.97	190.379		8026.97	0.251491	8026.97	183.813		8026.97	53.503	8026.97	166.412		8026.97	79.383	8026.97	210.98		8026.97	229.62	8026.97	170.723		8026.97	108.134	8026.97	363.597	8026.97	67.9992		8026.97	177.846	8026.97	423.907
8026.98	37.2124	8026.98	120.455		8026.98	185.81		8026.98	8.37438	8026.98	211.103		8026.98	15.5243	8026.98	190.591		8026.98	0.250456	8026.98	183.67		8026.98	53.3996	8026.98	166.533		8026.98	79.1665	8026.98	211.442		8026.98	229.201	8026.98	172.421		8026.98	107.838	8026.98	364.411	8026.98	68.8008		8026.98	177.408	8026.98	426.978
8026.99	37.1731	8026.99	120.111		8026.99	185.635		8026.99	8.34663	8026.99	211.163		8026.99	15.4765	8026.99	190.792		8026.99	0.249427	8026.99	183.521		8026.99	53.2961	8026.99	166.644		8026.99	78.9498	8026.99	211.887		8026.99	228.775	8026.99	174.125		8026.99	107.54	8026.99	365.174	8026.99	69.6142		8026.99	176.965	8026.99	430.044
8027.01	37.1338	8027.01	119.761		8027.01	185.45		8027.01	8.319	8027.01	211.211		8027.01	15.429	8027.01	190.981		8027.01	0.248405	8027.01	183.368		8027.01	53.1925	8027.01	166.744		8027.01	78.7328	8027.01	212.316		8027.01	228.342	8027.01	175.834		8027.01	107.242	8027.01	365.885	8027.01	70.4394		8027.01	176.516	8027.01	433.104
8027.02	37.0944	8027.02	119.403		8027.02	185.254		8027.02	8.2915	8027.02	211.246		8027.02	15.3816	8027.02	191.159		8027.02	0.247389	8027.02	183.211		8027.02	53.0887	8027.02	166.834		8027.02	78.5155	8027.02	212.727		8027.02	227.902	8027.02	177.546		8027.02	106.943	8027.02	366.544	8027.02	71.2768		8027.02	176.062	8027.02	436.156
8027.03	37.055	8027.03	119.038		8027.03	185.047		8027.03	8.26411	8027.03	211.268		8027.03	15.3343	8027.03	191.325		8027.03	0.246379	8027.03	183.048		8027.03	52.9848	8027.03	166.913		8027.03	78.2981	8027.03	213.122		8027.03	227.455	8027.03	179.262		8027.03	106.642	8027.03	367.151	8027.03	72.1264		8027.03	175.603	8027.03	439.2
8027.04	37.0154	8027.04	118.667		8027.04	184.829		8027.04	8.23685	8027.04	211.278		8027.04	15.2873	8027.04	191.479		8027.04	0.245375	8027.04	182.881		8027.04	52.8808	8027.04	166.982		8027.04	78.0805	8027.04	213.499		8027.04	227.002	8027.04	180.979		8027.04	106.341	8027.04	367.705	8027.04	72.9884		8027.04	175.139	8027.04	442.235
8027.06	36.9759	8027.06	118.29		8027.06	184.601		8027.06	8.2097	8027.06	211.274		8027.06	15.2404	8027.06	191.621		8027.06	0.244377	8027.06	182.709		8027.06	52.7766	8027.06	167.04		8027.06	77.8627	8027.06	213.858		8027.06	226.542	8027.06	182.699		8027.06	106.039	8027.06	368.204	8027.06	73.863		8027.06	174.669	8027.06	445.258
8027.07	36.9362	8027.07	117.906		8027.07	184.363		8027.07	8.18268	8027.07	211.258		8027.07	15.1937	8027.07	191.752		8027.07	0.243386	8027.07	182.533		8027.07	52.6724	8027.07	167.088		8027.07	77.6447	8027.07	214.2		8027.07	226.075	8027.07	184.419		8027.07	105.736	8027.07	368.65	8027.07	74.7503		8027.07	174.195	8027.07	448.269
8027.08	36.8965	8027.08	117.516		8027.08	184.113		8027.08	8.15577	8027.08	211.229		8027.08	15.1471	8027.08	191.87		8027.08	0.2424	8027.08	182.352		8027.08	52.568	8027.08	167.125		8027.08	77.4266	8027.08	214.523		8027.08	225.601	8027.08	186.139		8027.08	105.432	8027.08	369.041	8027.08	75.6504		8027.08	173.716	8027.08	451.266
8027.09	36.8567	8027.09	117.12		8027.09	183.854		8027.09	8.12898	8027.09	211.186		8027.09	15.1007	8027.09	191.977		8027.09	0.24142	8027.09	182.167		8027.09	52.4634	8027.09	167.152		8027.09	77.2083	8027.09	214.829		8027.09	225.121	8027.09	187.858		8027.09	105.128	8027.09	369.377	8027.09	76.5636		8027.09	173.233	8027.09	454.248
8027.11	36.8169	8027.11	116.719		8027.11	183.584		8027.11	8.10231	8027.11	211.132		8027.11	15.0545	8027.11	192.071		8027.11	0.240447	8027.11	181.977		8027.11	52.3588	8027.11	167.168		8027.11	76.9899	8027.11	215.116		8027.11	224.635	8027.11	189.574		8027.11	104.823	8027.11	369.658	8027.11	77.49		8027.11	172.745	8027.11	457.213
8027.12	36.777	8027.12	116.311		8027.12	183.304		8027.12	8.07575	8027.12	211.064		8027.12	15.0085	8027.12	192.154		8027.12	0.239479	8027.12	181.782		8027.12	52.2541	8027.12	167.173		8027.12	76.7714	8027.12	215.385		8027.12	224.143	8027.12	191.288		8027.12	104.517	8027.12	369.884	8027.12	78.4298		8027.12	172.252	8027.12	460.161
8027.13	36.737	8027.13	115.898		8027.13	183.014		8027.13	8.04931	8027.13	210.984		8027.13	14.9626	8027.13	192.225		8027.13	0.238517	8027.13	181.583		8027.13	52.1492	8027.13	167.168		8027.13	76.5527	8027.13	215.635		8027.13	223.644	8027.13	192.997		8027.13	104.21	8027.13	370.054	8027.13	79.383		8027.13	171.755	8027.13	463.089
8027.15	36.697	8027.15	115.48		8027.15	182.713		8027.15	8.02299	8027.15	210.89		8027.15	14.9169	8027.15	192.283		8027.15	0.23756	8027.15	181.38		8027.15	52.0443	8027.15	167.152		8027.15	76.334	8027.15	215.866		8027.15	223.139	8027.15	194.702		8027.15	103.903	8027.15	370.168	8027.15	80.3499		8027.15	171.254	8027.15	465.996
8027.16	36.6569	8027.16	115.056		8027.16	182.403		8027.16	7.99678	8027.16	210.785		8027.16	14.8714	8027.16	192.329		8027.16	0.236609	8027.16	181.172		8027.16	51.9392	8027.16	167.125		8027.16	76.1152	8027.16	216.079		8027.16	222.629	8027.16	196.4		8027.16	103.595	8027.16	370.226	8027.16	81.3305		8027.16	170.749	8027.16	468.88
8027.17	36.6167	8027.17	114.627		8027.17	182.084		8027.17	7.97068	8027.17	210.666		8027.17	14.826	8027.17	192.364		8027.17	0.235664	8027.17	180.96		8027.17	51.8341	8027.17	167.088		8027.17	75.8964	8027.17	216.272		8027.17	222.112	8027.17	198.09		8027.17	103.287	8027.17	370.229	8027.17	82.3251		8027.17	170.239	8027.17	471.741
8027.18	36.5765	8027.18	114.194		8027.18	181.754		8027.18	7.9447	8027.18	210.535		8027.18	14.7808	8027.18	192.386		8027.18	0.234725	8027.18	180.744		8027.18	51.7289	8027.18	167.041		8027.18	75.6774	8027.18	216.447		8027.18	221.59	8027.18	199.772		8027.18	102.977	8027.18	370.175	8027.18	83.3338		8027.18	169.726	8027.18	474.577
8027.2	36.5362	8027.2	113.755		8027.2	181.415		8027.2	7.91884	8027.2	210.391		8027.2	14.7357	8027.2	192.395		8027.2	0.233791	8027.2	180.523		8027.2	51.6236	8027.2	166.982		8027.2	75.4585	8027.2	216.602		8027.2	221.062	8027.2	201.445		8027.2	102.668	8027.2	370.066	8027.2	84.3567		8027.2	169.208	8027.2	477.385
8027.21	36.4959	8027.21	113.312		8027.21	181.067		8027.21	7.89308	8027.21	210.235		8027.21	14.6908	8027.21	192.393		8027.21	0.232863	8027.21	180.298		8027.21	51.5182	8027.21	166.913		8027.21	75.2395	8027.21	216.738		8027.21	220.529	8027.21	203.106		8027.21	102.358	8027.21	369.9	8027.21	85.3939		8027.21	168.687	8027.21	480.165
8027.22	36.4555	8027.22	112.864		8027.22	180.709		8027.22	7.86744	8027.22	210.066		8027.22	14.6461	8027.22	192.379		8027.22	0.23194	8027.22	180.069		8027.22	51.4127	8027.22	166.834		8027.22	75.0204	8027.22	216.855		8027.22	219.99	8027.22	204.755		8027.22	102.047	8027.22	369.679	8027.22	86.4456		8027.22	168.162	8027.22	482.915
8027.23	36.4151	8027.23	112.412		8027.23	180.342		8027.23	7.84191	8027.23	209.885		8027.23	14.6016	8027.23	192.352		8027.23	0.231023	8027.23	179.836		8027.23	51.3072	8027.23	166.744		8027.23	74.8014	8027.23	216.953		8027.23	219.446	8027.23	206.391		8027.23	101.736	8027.23	369.403	8027.23	87.5118		8027.23	167.634	8027.23	485.633
8027.25	36.3746	8027.25	111.955		8027.25	179.965		8027.25	7.81649	8027.25	209.692		8027.25	14.5572	8027.25	192.313		8027.25	0.230111	8027.25	179.598		8027.25	51.2016	8027.25	166.644		8027.25	74.5824	8027.25	217.031		8027.25	218.897	8027.25	208.012		8027.25	101.424	8027.25	369.071	8027.25	88.5928		8027.25	167.102	8027.25	488.317
8027.26	36.334	8027.26	111.495		8027.26	179.58		8027.26	7.79118	8027.26	209.486		8027.26	14.513	8027.26	192.263		8027.26	0.229204	8027.26	179.356		8027.26	51.0959	8027.26	166.533		8027.26	74.3634	8027.26	217.089		8027.26	218.342	8027.26	209.617		8027.26	101.112	8027.26	368.684	8027.26	89.6886		8027.26	166.567	8027.26	490.967
8027.27	36.2934	8027.27	111.031		8027.27	179.186		8027.27	7.76598	8027.27	209.268		8027.27	14.4689	8027.27	192.2		8027.27	0.228303	8027.27	179.111		8027.27	50.9901	8027.27	166.412		8027.27	74.1444	8027.27	217.128		8027.27	217.783	8027.27	211.204		8027.27	100.8	8027.27	368.243	8027.27	90.7993		8027.27	166.029	8027.27	493.58
8027.28	36.2528	8027.28	110.562		8027.28	178.784		8027.28	7.74088	8027.28	209.038		8027.28	14.425	8027.28	192.125		8027.28	0.227407	8027.28	178.861		8027.28	50.8843	8027.28	166.28		8027.28	73.9254	8027.28	217.148		8027.28	217.218	8027.28	212.773		8027.28	100.487	8027.28	367.748	8027.28	91.925		8027.28	165.487	8027.28	496.155
8027.3	36.212	8027.3	110.091		8027.3	178.372		8027.3	7.7159	8027.3	208.796		8027.3	14.3813	8027.3	192.038		8027.3	0.226516	8027.3	178.607		8027.3	50.7785	8027.3	166.139		8027.3	73.7065	8027.3	217.148		8027.3	216.649	8027.3	214.322		8027.3	100.174	8027.3	367.199	8027.3	93.0659		8027.3	164.942	8027.3	498.69
8027.31	36.1713	8027.31	109.615		8027.31	177.952		8027.31	7.69103	8027.31	208.542		8027.31	14.3377	8027.31	191.939		8027.31	0.225631	8027.31	178.349		8027.31	50.6726	8027.31	165.987		8027.31	73.4876	8027.31	217.128		8027.31	216.074	8027.31	215.849		8027.31	99.8607	8027.31	366.596	8027.31	94.2218		8027.31	164.394	8027.31	501.184
8027.32	36.1305	8027.32	109.137		8027.32	177.524		8027.32	7.66626	8027.32	208.276		8027.32	14.2943	8027.32	191.827		8027.32	0.22475	8027.32	178.087		8027.32	50.5666	8027.32	165.824		8027.32	73.2689	8027.32	217.089		8027.32	215.495	8027.32	217.353		8027.32	99.547	8027.32	365.941	8027.32	95.3931		8027.32	163.844	8027.32	503.634
8027.34	36.0896	8027.34	108.655		8027.34	177.088		8027.34	7.64161	8027.34	207.998		8027.34	14.251	8027.34	191.704		8027.34	0.223875	8027.34	177.822		8027.34	50.4606	8027.34	165.652		8027.34	73.0501	8027.34	217.03		8027.34	214.912	8027.34	218.832		8027.34	99.233	8027.34	365.234	8027.34	96.5796		8027.34	163.29	8027.34	506.04
8027.35	36.0487	8027.35	108.17		8027.35	176.644		8027.35	7.61705	8027.35	207.709		8027.35	14.2079	8027.35	191.57		8027.35	0.223005	8027.35	177.552		8027.35	50.3545	8027.35	165.47		8027.35	72.8315	8027.35	216.952		8027.35	214.324	8027.35	220.286		8027.35	98.9188	8027.35	364.475	8027.35	97.7816		8027.35	162.734	8027.35	508.399
8027.36	36.0077	8027.36	107.682		8027.36	176.191		8027.36	7.59261	8027.36	207.408		8027.36	14.165	8027.36	191.423		8027.36	0.22214	8027.36	177.279		8027.36	50.2484	8027.36	165.277		8027.36	72.613	8027.36	216.855		8027.36	213.732	8027.36	221.713		8027.36	98.6043	8027.36	363.666	8027.36	98.9989		8027.36	162.175	8027.36	510.71
8027.37	35.9667	8027.37	107.191		8027.37	175.731		8027.37	7.56827	8027.37	207.096		8027.37	14.1222	8027.37	191.264		8027.37	0.22128	8027.37	177.002		8027.37	50.1423	8027.37	165.075		8027.37	72.3946	8027.37	216.738		8027.37	213.135	8027.37	223.111		8027.37	98.2896	8027.37	362.806	8027.37	100.232		8027.37	161.614	8027.37	512.972
8027.39	35.9256	8027.39	106.698		8027.39	175.264		8027.39	7.54403	8027.39	206.772		8027.39	14.0796	8027.39	191.094		8027.39	0.220424	8027.39	176.721		8027.39	50.0362	8027.39	164.863		8027.39	72.1763	8027.39	216.602		8027.39	212.535	8027.39	224.479		8027.39	97.9748	8027.39	361.897	8027.39	101.48		8027.39	161.05	8027.39	515.182
8027.4	35.8845	8027.4	106.202		8027.4	174.789		8027.4	7.5199	8027.4	206.437		8027.4	14.0371	8027.4	190.912		8027.4	0.219574	8027.4	176.436		8027.4	49.93	8027.4	164.641		8027.4	71.9581	8027.4	216.446		8027.4	211.93	8027.4	225.815		8027.4	97.6598	8027.4	360.939	8027.4	102.743		8027.4	160.484	8027.4	517.34
8027.41	35.8433	8027.41	105.704		8027.41	174.306		8027.41	7.49588	8027.41	206.091		8027.41	13.9948	8027.41	190.719		8027.41	0.218729	8027.41	176.148		8027.41	49.8237	8027.41	164.41		8027.41	71.7401	8027.41	216.272		8027.41	211.321	8027.41	227.118		8027.41	97.3447	8027.41	359.933	8027.41	104.022		8027.41	159.915	8027.41	519.443
8027.42	35.8021	8027.42	105.203		8027.42	173.816		8027.42	7.47195	8027.42	205.733		8027.42	13.9527	8027.42	190.513		8027.42	0.217888	8027.42	175.856		8027.42	49.7175	8027.42	164.169		8027.42	71.5222	8027.42	216.078		8027.42	210.709	8027.42	228.387		8027.42	97.0294	8027.42	358.88	8027.42	105.317		8027.42	159.345	8027.42	521.49
8027.44	35.7609	8027.44	104.7		8027.44	173.319		8027.44	7.44813	8027.44	205.365		8027.44	13.9107	8027.44	190.297		8027.44	0.217052	8027.44	175.56		8027.44	49.6112	8027.44	163.918		8027.44	71.3044	8027.44	215.865		8027.44	210.092	8027.44	229.62		8027.44	96.7141	8027.44	357.782	8027.44	106.627		8027.44	158.772	8027.44	523.48
8027.45	35.7196	8027.45	104.196		8027.45	172.816		8027.45	7.42442	8027.45	204.987		8027.45	13.8688	8027.45	190.069		8027.45	0.216221	8027.45	175.261		8027.45	49.5049	8027.45	163.658		8027.45	71.0869	8027.45	215.634		8027.45	209.472	8027.45	230.816		8027.45	96.3987	8027.45	356.637	8027.45	107.952		8027.45	158.198	8027.45	525.41
8027.46	35.6782	8027.46	103.689		8027.46	172.305		8027.46	7.4008	8027.46	204.597		8027.46	13.8272	8027.46	189.83		8027.46	0.215395	8027.46	174.959		8027.46	49.3986	8027.46	163.389		8027.46	70.8695	8027.46	215.384		8027.46	208.849	8027.46	231.973		8027.46	96.0832	8027.46	355.449	8027.46	109.292		8027.46	157.621	8027.46	527.28
8027.47	35.6368	8027.47	103.181		8027.47	171.788		8027.47	7.37729	8027.47	204.197		8027.47	13.7856	8027.47	189.58		8027.47	0.214574	8027.47	174.653		8027.47	49.2923	8027.47	163.11		8027.47	70.6522	8027.47	215.115		8027.47	208.221	8027.47	233.09		8027.47	95.7678	8027.47	354.217	8027.47	110.647		8027.47	157.043	8027.47	529.089
8027.49	35.5954	8027.49	102.671		8027.49	171.264		8027.49	7.35388	8027.49	203.787		8027.49	13.7443	8027.49	189.318		8027.49	0.213757	8027.49	174.343		8027.49	49.186	8027.49	162.822		8027.49	70.4352	8027.49	214.828		8027.49	207.591	8027.49	234.166		8027.49	95.4523	8027.49	352.943	8027.49	112.017		8027.49	156.463	8027.49	530.834
8027.5	35.5539	8027.5	102.159		8027.5	170.734		8027.5	7.33056	8027.5	203.366		8027.5	13.703	8027.5	189.046		8027.5	0.212945	8027.5	174.03		8027.5	49.0797	8027.5	162.525		8027.5	70.2184	8027.5	214.522		8027.5	206.957	8027.5	235.2		8027.5	95.1368	8027.5	351.628	8027.5	113.402		8027.5	155.881	8027.5	532.514
8027.51	35.5124	8027.51	101.647		8027.51	170.198		8027.51	7.30735	8027.51	202.935		8027.51	13.662	8027.51	188.762		8027.51	0.212137	8027.51	173.714		8027.51	48.9734	8027.51	162.22		8027.51	70.0018	8027.51	214.199		8027.51	206.32	8027.51	236.189		8027.51	94.8214	8027.51	350.272	8027.51	114.802		8027.51	155.298	8027.51	534.128
[truncated: 394 more rows]
[truncated: 36 more columns]

## Sheet: Fig.S4b
Fig.S4b
8895 eV					8896 eV					8897 eV							8898 eV							8899 eV							8900 eV							8901 eV							8902 eV
[truncated: 1,002 more rows]
[truncated: 52 more columns]

## Sheet: Fig.S6
Fig.S6 histgram			Fig.S6 histgram raw data		Fig.S6 circles		Fig.S6 line
[truncated: 30 more rows]
